# Supplementary material for: Undeca­europium hexa­zinc dodeca­arsenide
Source: Acta Crystallogr Sect E Struct Rep Online. 2010 Feb 27;66(Pt 3):i24. doi: 10.1107/S1600536810006938 (PMC2983538; doi:10.1107/S1600536810006938)
Supplement: Supplementary file 2 [file e-66-00i24-Isup2.hkl]

# 
# h,k,l, Fc-squared, Fo-squared, sigma(Fo-squared) and status flag 
# 
data_I
_shelx_title ' Eu11Zn6As12 in C2/m' 
_shelx_refln_list_code          4 
_shelx_F_calc_maximum     1848.12 
_exptl_crystal_F_000      2538.00 
_reflns_d_resolution_high  0.7801 
 
loop_ 
 _symmetry_equiv_pos_as_xyz 
 'x, y, z' 
 '-x, y, -z' 
 'x+1/2, y+1/2, z' 
 '-x+1/2, y+1/2, -z' 
 '-x, -y, -z' 
 'x, -y, z' 
 '-x+1/2, -y+1/2, -z' 
 'x+1/2, -y+1/2, z' 
 
_cell_length_a    30.3097 
_cell_length_b     4.3318 
_cell_length_c    11.7738 
_cell_angle_alpha  90.000 
_cell_angle_beta  109.746 
_cell_angle_gamma  90.000 
 
_shelx_F_squared_multiplier     1.000 
 
loop_ 
 _refln_index_h 
 _refln_index_k 
 _refln_index_l 
 _refln_F_squared_calc 
 _refln_F_squared_meas 
 _refln_F_squared_sigma 
 _refln_observed_status 
   2   0   0     1809.18      -16.82     42.15 o 
   4   0   0    21650.03    20615.54    519.52 o 
   6   0   0     4377.98     4372.91    341.93 o 
   8   0   0    17636.49    16083.05   1618.20 o 
  10   0   0   393369.78   389001.63   4337.29 o 
  12   0   0   626838.50   611311.81  14013.32 o 
  14   0   0    24335.49    24018.31   1001.39 o 
  16   0   0     3010.58     2796.88    431.90 o 
  18   0   0     9349.95     8511.19    687.82 o 
  20   0   0    46196.80    44465.75   1470.56 o 
  22   0   0     5142.97     5320.69   1776.67 o 
  24   0   0    38040.39    32528.18   4767.38 o 
  26   0   0     9850.47     9545.31   2235.84 o 
  28   0   0     8627.64     9197.68   1656.87 o 
  30   0   0    42765.81    38215.06   3052.62 o 
  32   0   0     4522.94     3005.21   1094.31 o 
  34   0   0    23076.99    20306.31   2518.81 o 
  36   0   0     1060.89      111.67    864.93 o 
   1   1   0   156452.61   159749.88   2075.00 o 
   3   1   0    36945.41    37194.57    740.48 o 
   5   1   0    47743.79    52280.23    937.84 o 
   7   1   0   574769.88   577737.69   5670.97 o 
   9   1   0   328879.97   340823.78   4171.19 o 
  11   1   0   131634.69   135440.00   1878.62 o 
  13   1   0    17107.03    16774.05    682.98 o 
  15   1   0   162797.67   168709.02   2098.80 o 
  17   1   0    23751.49    24196.41    850.43 o 
  19   1   0    89285.57    91739.59   2006.41 o 
  21   1   0    38880.92    40285.73   2095.51 o 
  23   1   0    91665.16    92895.71   3094.14 o 
  25   1   0    17274.46    16876.90   1434.60 o 
  27   1   0    11368.60     9618.20   1164.27 o 
  29   1   0    18283.23    17308.40   1754.46 o 
  31   1   0      504.97      130.73    503.39 o 
  33   1   0      789.29      574.08    598.51 o 
  35   1   0    80065.49    76795.39   3905.17 o 
   0   2   0  3415542.00  3119553.75  27852.42 o 
   2   2   0     1179.98     1243.54    232.72 o 
   4   2   0    13595.00    12927.76    547.32 o 
   6   2   0     3061.95     3422.81    413.97 o 
   8   2   0    11482.97    12384.34    663.45 o 
  10   2   0   246682.50   260126.27   2940.81 o 
  12   2   0   405047.41   421179.78   3975.02 o 
  14   2   0    16715.52    16991.33    872.40 o 
  16   2   0     2380.79     3133.50    485.28 o 
  18   2   0     6198.23     6512.59    634.60 o 
  20   2   0    32691.45    33052.43   1527.41 o 
  22   2   0     3609.55     5133.57    771.99 o 
  24   2   0    27288.79    26439.28   1510.58 o 
  26   2   0     7173.04     7127.96   1180.80 o 
  28   2   0     6393.36     5246.75   1408.92 o 
  30   2   0    33913.32    34495.74   3155.10 o 
  32   2   0     3640.11     2599.39   1093.68 o 
  34   2   0    18273.64    16472.40   2323.26 o 
   1   3   0    64547.99    63163.33   1757.32 o 
   3   3   0    11877.27    11611.85    626.93 o 
   5   3   0    21445.59    21814.06    867.18 o 
   7   3   0   260054.53   265699.84   3232.16 o 
   9   3   0   143342.70   147516.61   2378.91 o 
  11   3   0    65487.44    67812.06   1648.02 o 
  13   3   0    10045.99    10628.54   1035.35 o 
  15   3   0    77373.57    78711.00   2293.92 o 
  17   3   0    11971.77    12834.35   1092.95 o 
  19   3   0    47545.88    47557.48   2252.54 o 
  21   3   0    19822.53    20795.09   3353.14 o 
  23   3   0    54079.66    56445.39   3076.90 o 
  25   3   0     9083.59    10605.08   1410.23 o 
  27   3   0     7246.69     9022.77   1822.04 o 
  29   3   0    10638.08     9992.46   2012.68 o 
   0   4   0  1173756.25  1169881.88  14125.91 o 
   2   4   0      719.49      753.68    337.43 o 
   4   4   0     6354.48     7334.80    751.04 o 
   6   4   0     1723.52     1610.73    438.11 o 
   8   4   0     4235.95     5077.46    718.11 o 
  10   4   0    89858.69    94030.47   2364.12 o 
  12   4   0   150328.83   152451.91   5719.52 o 
  14   4   0     7258.57     6806.91    941.05 o 
  16   4   0     1175.00     1270.75    593.11 o 
  18   4   0     2503.87     2042.25    629.18 o 
  20   4   0    12925.27    12875.16   1993.91 o 
  22   4   0     1364.48     1641.50    678.90 o 
  24   4   0    10942.65    10577.51   1496.42 o 
   1   5   0    21171.24    22922.45   1707.15 o 
   3   5   0     1978.76     2668.50    865.82 o 
   5   5   0     7376.80     7609.96   1189.80 o 
   7   5   0    88786.04    93770.13   3019.71 o 
   9   5   0    43427.12    44852.05   2236.74 o 
  11   5   0    23837.36    24854.01   1779.85 o 
  13   5   0     3640.95     4633.68    839.56 o 
  15   5   0    24365.77    24750.39   1873.08 o 
 -36   0   1      340.81     -100.76    969.37 o 
 -34   0   1     1130.10     2254.46   1274.98 o 
 -32   0   1    65392.68    66037.30   3675.36 o 
 -30   0   1      322.59     -268.55    621.54 o 
 -28   0   1     4168.02     4932.27   1192.42 o 
 -26   0   1    19688.02    21125.21   2160.25 o 
 -24   0   1      933.05     1097.65    637.04 o 
 -22   0   1    57896.55    55622.98   1968.87 o 
 -20   0   1   137502.14   131578.09   4555.08 o 
 -18   0   1     7810.23     6386.33    772.86 o 
 -16   0   1     2115.47      723.57    912.32 o 
 -14   0   1      557.88      532.89    258.17 o 
 -12   0   1     9271.90     9184.32    681.03 o 
 -10   0   1   455008.56   454555.34   4391.29 o 
  -8   0   1    16372.50    15742.97    719.83 o 
  -6   0   1        1.62      162.07    156.70 o 
  -4   0   1        5.44      434.72    146.89 o 
  -2   0   1    11019.17    11896.92    247.70 o 
   0   0   1     2838.10     2854.80    306.08 o 
   2   0   1     7755.71     8378.00    304.69 o 
   4   0   1     1684.51     1795.53    141.78 o 
   6   0   1      103.97     -187.10    237.38 o 
   8   0   1   144871.00   146268.19   3185.45 o 
  10   0   1    51429.68    48069.28   1957.89 o 
  12   0   1     2316.18     2148.52    579.35 o 
  14   0   1   700271.50   635498.44   8900.13 o 
  16   0   1     1060.73      974.51    556.96 o 
  18   0   1    41659.16    39262.90   2301.07 o 
  20   0   1     3820.76     4456.77    962.21 o 
  22   0   1   115242.96   104711.99   4080.97 o 
  24   0   1   327723.94   312949.88   7513.06 o 
  26   0   1   272887.06   259940.80   7002.41 o 
  28   0   1    34367.79    31950.13   3151.54 o 
  30   0   1     5875.76     6617.71   1334.93 o 
  34   0   1    17230.06    15105.36   2916.73 o 
 -35   1   1    14477.92    14672.56   1568.16 o 
 -33   1   1    79471.41    73677.23   3723.00 o 
 -31   1   1    86836.89    83362.53   4741.75 o 
 -29   1   1     9239.52    10581.68   1408.82 o 
 -27   1   1     1736.99     1155.56    447.94 o 
 -25   1   1    27609.32    27500.46   1536.87 o 
 -23   1   1    19125.77    21457.52   1139.31 o 
 -21   1   1    16358.82    15432.57    784.27 o 
 -19   1   1   283142.59   278972.59   2996.44 o 
 -17   1   1      606.53      540.31    202.35 o 
 -15   1   1     3296.88     4018.32    640.22 o 
 -13   1   1     3656.84     3355.24    372.71 o 
 -11   1   1    13802.49    14125.63    606.08 o 
  -9   1   1   656712.63   672026.63   8404.61 o 
  -7   1   1    53242.93    54475.27    965.69 o 
  -5   1   1    19403.53    18019.79   1079.11 o 
  -3   1   1    17337.18    16367.39    388.14 o 
  -1   1   1    35026.05    34377.15    579.63 o 
   1   1   1    46604.33    46327.12    880.15 o 
   3   1   1    24635.42    24189.14    661.60 o 
   5   1   1    31798.10    32584.57    816.50 o 
   7   1   1   387743.84   382160.72   3112.19 o 
   9   1   1    57431.19    58547.41   1050.30 o 
  11   1   1       36.88      279.75    145.03 o 
  13   1   1     4877.13     5486.16    415.94 o 
  15   1   1   112933.27   110559.66   2075.75 o 
  17   1   1    46178.04    47820.86   1437.04 o 
  19   1   1     2566.29     1469.98    454.15 o 
  23   1   1    85537.73    85655.16   6235.84 o 
  25   1   1    36254.42    32348.55   2130.42 o 
  27   1   1    19034.08    19502.59   2526.11 o 
  29   1   1    38433.80    36832.48   2371.61 o 
  31   1   1    72808.81    66832.03   3505.23 o 
  33   1   1      357.81      368.08    495.53 o 
  35   1   1     1070.46      469.90    760.07 o 
 -34   2   1      780.08      156.61    685.47 o 
 -32   2   1    50876.15    60765.51   4066.49 o 
 -30   2   1      252.55      810.21    687.99 o 
 -28   2   1     3025.74     4271.83   1925.64 o 
 -26   2   1    14264.05    17169.47   1863.11 o 
 -24   2   1      673.90      989.49    549.96 o 
 -22   2   1    40987.39    39536.33   1622.10 o 
 -20   2   1    96950.41    98534.48   2069.13 o 
 -18   2   1     5524.27     6374.24    632.91 o 
 -16   2   1      950.87     1035.83    306.75 o 
 -14   2   1      558.21      470.86    232.95 o 
 -12   2   1     5764.69     6460.54    526.90 o 
 -10   2   1   286303.25   292203.72   2930.61 o 
  -8   2   1     9073.61     8699.81    658.57 o 
  -6   2   1       41.93      199.38    137.56 o 
  -4   2   1       22.35      135.09    133.64 o 
  -2   2   1     6972.82     6304.24    398.20 o 
   0   2   1     1524.97     1974.74    261.98 o 
   2   2   1     3988.80     3598.41    370.17 o 
   4   2   1     1146.28      924.29    313.62 o 
   6   2   1       18.90      -53.70    155.05 o 
   8   2   1    90313.05    87324.68   1673.86 o 
  10   2   1    34629.40    33333.08   1081.62 o 
  12   2   1     1473.58     1473.97    344.80 o 
  14   2   1   474985.84   492608.31   4840.98 o 
  16   2   1      742.68      454.82    272.92 o 
  18   2   1    30979.57    31103.11   1483.66 o 
  20   2   1     2973.33     2842.55    647.59 o 
  22   2   1    85889.82    87666.09   2540.81 o 
  24   2   1   243823.86   251548.44   7410.98 o 
  26   2   1   203008.89   214421.06   5351.21 o 
  28   2   1    27294.71    25378.96   5028.67 o 
  30   2   1     4518.35     2705.87   1020.65 o 
  32   2   1    51904.12    45918.77   3652.30 o 
 -31   3   1    50748.81    50789.81   3686.39 o 
 -29   3   1     4475.40     1926.53   1039.52 o 
 -27   3   1     1015.29      857.22    657.62 o 
 -25   3   1    16327.88    18011.26   1691.48 o 
 -23   3   1     9593.39     8978.14   1184.91 o 
 -21   3   1     8335.07     8338.64   1172.35 o 
 -19   3   1   144415.22   151278.38   3952.53 o 
 -17   3   1       38.12      424.92    343.28 o 
 -15   3   1     1331.70      723.78    438.98 o 
 -13   3   1     1034.56     1126.45    431.90 o 
 -11   3   1     6068.03     6643.30    836.36 o 
  -9   3   1   297580.88   292421.66   4392.07 o 
  -7   3   1    20717.07    18151.59    804.28 o 
  -5   3   1     7101.88     6454.50    464.98 o 
  -3   3   1     5849.34     5915.85    487.72 o 
  -1   3   1    13512.56    13637.72    685.52 o 
   1   3   1    19628.24    20030.85    780.49 o 
   3   3   1    11029.60    11138.21    684.48 o 
   5   3   1    13994.55    14900.09    929.89 o 
   7   3   1   168571.94   170251.45   2657.51 o 
   9   3   1    25697.96    25700.17   1119.02 o 
  11   3   1       18.02      119.13    226.96 o 
  13   3   1     2805.72     2419.76    556.92 o 
  15   3   1    58302.64    57784.09   1655.35 o 
  17   3   1    26438.58    26413.49   1964.84 o 
  19   3   1     1422.85      876.84    465.22 o 
  21   3   1   101324.10   109062.83   3527.48 o 
  23   3   1    48474.71    54591.77   2628.43 o 
  25   3   1    21661.91    24785.82   2723.24 o 
  27   3   1    10235.97    10703.78   2070.72 o 
  29   3   1    22579.30    24866.96   2827.52 o 
 -26   4   1     6168.63     7293.55   1205.40 o 
 -24   4   1      255.18     -191.27    476.41 o 
 -22   4   1    17314.43    17246.58   1764.20 o 
 -20   4   1    41154.13    43074.80   2456.11 o 
 -18   4   1     2255.54     2339.63    687.65 o 
 -16   4   1       32.70      546.51    412.99 o 
 -14   4   1      448.22      445.38    365.16 o 
 -12   4   1     1921.72     2203.78    476.34 o 
 -10   4   1   107387.21   106152.41   2670.99 o 
  -8   4   1     1765.79     1778.27    463.89 o 
  -6   4   1      243.33      351.24    318.98 o 
  -4   4   1       58.07      -82.06    274.65 o 
  -2   4   1     3677.75     3303.20    542.47 o 
   0   4   1      570.68      403.33    444.50 o 
   2   4   1     1085.65     1181.73    343.96 o 
   4   4   1      485.16      477.24    309.27 o 
   6   4   1        1.46      209.07    277.28 o 
   8   4   1    35304.21    33047.63   1462.74 o 
  10   4   1    14924.38    15848.81   1344.98 o 
  12   4   1      499.28      628.77    427.49 o 
  14   4   1   192625.72   199768.47   4194.93 o 
  16   4   1      221.86       49.40    427.21 o 
  18   4   1    14960.41    12894.03   1586.08 o 
  20   4   1     1710.20     1791.49    766.32 o 
  22   4   1    39661.90    45404.84   3571.34 o 
  24   4   1   110753.16   119796.05   4036.43 o 
 -15   5   1      358.04      521.37    437.06 o 
 -13   5   1       29.12     -407.20    461.54 o 
 -11   5   1     1758.09     2194.45    761.10 o 
  -9   5   1    98245.69    96065.19   2999.81 o 
  -7   5   1     5397.05     4680.17   1004.29 o 
  -5   5   1     1726.11     2182.95    848.67 o 
  -3   5   1     1086.22     1196.49    757.80 o 
  -1   5   1     3794.36     3998.40    979.99 o 
   1   5   1     6538.14     6101.18   1054.96 o 
   3   5   1     4130.73     4042.98    940.63 o 
   5   5   1     4596.74     5477.93   1042.91 o 
   7   5   1    52119.03    56876.80   2350.56 o 
   9   5   1     7911.92     7719.44   1152.24 o 
  11   5   1      112.05      773.22    672.88 o 
  13   5   1     1601.57     2512.00    867.01 o 
 -36   0   2       25.78     -296.54    805.38 o 
 -34   0   2     8187.86     7840.17   1640.91 o 
 -32   0   2     1668.93     2882.55   1017.16 o 
 -30   0   2    15016.90    16233.74   1969.42 o 
 -28   0   2      666.58     1043.69   1185.32 o 
 -26   0   2   190926.14   188011.61   5455.57 o 
 -24   0   2    75776.57    72521.30   3284.13 o 
 -22   0   2     2711.46     2266.98    525.43 o 
 -20   0   2       36.56      227.19    304.94 o 
 -18   0   2   301181.28   307913.38   4351.16 o 
 -16   0   2   430224.53   437256.16   5131.73 o 
 -14   0   2     8151.45     8527.87    727.89 o 
 -12   0   2     6140.57     7495.11    627.97 o 
 -10   0   2    22317.49    22968.37    892.65 o 
  -8   0   2   243558.78   256339.44   2722.49 o 
  -6   0   2     4544.79     5780.79    388.53 o 
  -4   0   2     7603.67     9086.26    369.17 o 
  -2   0   2      761.53     1137.16    447.60 o 
   0   0   2       11.02      290.79    190.62 o 
   2   0   2     7161.64     7747.54    482.96 o 
   4   0   2   181013.13   180969.03   2229.84 o 
   6   0   2    82093.46    85542.54   1667.07 o 
   8   0   2    52747.94    51565.65   1991.33 o 
  10   0   2     2892.24     3742.18    769.19 o 
  12   0   2   227710.25   213858.41   4766.85 o 
  14   0   2   161385.52   149956.23   4208.99 o 
  16   0   2   151191.55   145193.92   4368.66 o 
  18   0   2      169.87      593.81    663.12 o 
  20   0   2    65058.04    65285.18   3155.62 o 
  22   0   2     2602.66     1889.67   1246.18 o 
  24   0   2    34068.90    28471.85   3272.65 o 
  28   0   2    18529.19    16100.85   2073.82 o 
  30   0   2    10766.62     8730.63   1619.33 o 
  32   0   2    45199.49    37165.32   4039.12 o 
  34   0   2      218.52      971.68    766.71 o 
 -37   1   2      278.64      232.98    667.16 o 
 -35   1   2    13288.01    13404.33   1589.47 o 
 -33   1   2    91020.64    95461.17   2963.46 o 
 -31   1   2    14973.28    13579.98   1396.84 o 
 -29   1   2   134311.42   132381.27   3806.27 o 
 -27   1   2      374.70      654.45    319.52 o 
 -25   1   2    71951.30    71681.36   1821.34 o 
 -23   1   2    75347.77    75345.87   1581.80 o 
 -21   1   2   164705.28   166890.00   2300.44 o 
 -19   1   2   570272.31   557887.69   5527.04 o 
 -17   1   2    71438.72    69682.75   1406.63 o 
 -15   1   2    65735.37    64840.65   1434.36 o 
 -13   1   2    26933.92    25785.61    843.51 o 
 -11   1   2       17.27       59.12    183.03 o 
  -9   1   2   687758.31   699666.88   5256.94 o 
  -7   1   2     7877.39     8190.67    551.92 o 
  -5   1   2    35489.20    34029.65    980.60 o 
  -3   1   2     2869.38     3146.27    220.58 o 
  -1   1   2    23850.63    22997.99    639.42 o 
   1   1   2    14339.94    14589.37    577.41 o 
   3   1   2    55175.89    54981.07   1055.88 o 
   5   1   2   618014.88   614531.06   8006.15 o 
   7   1   2   141649.59   135619.03   2109.56 o 
   9   1   2       39.50       -8.63    138.91 o 
  11   1   2    19772.61    18559.93    868.16 o 
  13   1   2    68106.62    67322.43   1610.70 o 
  15   1   2    37884.45    38535.73   1286.86 o 
  17   1   2   522397.34   517422.69   5129.90 o 
  19   1   2    40028.89    36672.48   2053.44 o 
  21   1   2     3864.70     2362.02    767.27 o 
  23   1   2      220.06      135.45    317.95 o 
  25   1   2     1993.92     1146.20    623.69 o 
  27   1   2     7948.99     8264.12   1025.53 o 
  29   1   2     8925.62     9370.15   1171.55 o 
  31   1   2    66869.96    59066.65   2814.21 o 
  33   1   2      157.26       53.88    436.97 o 
 -34   2   2     6080.02     6252.91   1441.15 o 
 -32   2   2     1374.06      564.66    749.02 o 
 -30   2   2    11835.33    11637.03   1955.68 o 
 -28   2   2      515.33      312.67    409.98 o 
 -26   2   2   145218.97   148702.67   3833.58 o 
 -24   2   2    54223.60    54599.46   2260.39 o 
 -22   2   2     1353.58      987.52    436.17 o 
 -20   2   2        2.29        2.59    236.56 o 
 -18   2   2   211871.92   222993.50   2979.93 o 
 -16   2   2   295174.16   295434.72   3277.24 o 
 -14   2   2     6015.26     7373.17    534.54 o 
 -12   2   2     3217.92     4454.68    606.16 o 
 -10   2   2    13892.57    12844.75    825.24 o 
  -8   2   2   149929.39   146923.53   2380.54 o 
  -6   2   2     3262.00     3636.56    452.56 o 
  -4   2   2     4088.65     3696.99    338.10 o 
  -2   2   2      318.15      460.86    197.29 o 
   0   2   2        7.43      271.58    149.40 o 
   2   2   2     4044.08     3864.45    425.53 o 
   4   2   2   112541.61   111743.91   1882.54 o 
   6   2   2    49384.64    48632.16   1278.45 o 
   8   2   2    30927.36    29421.70   1046.45 o 
  10   2   2     1662.01     1522.99    297.04 o 
  12   2   2   159455.39   163170.31   2273.71 o 
  14   2   2   112874.02   112960.67   2090.88 o 
  16   2   2   102479.77   102763.52   2558.40 o 
  18   2   2      134.05      199.43    347.82 o 
  20   2   2    45636.14    43817.31   1864.65 o 
  22   2   2     2147.50     2242.33    737.15 o 
  24   2   2    26412.69    26764.87   2092.69 o 
  26   2   2    52119.48    49350.46   2753.93 o 
  28   2   2    14751.59    15950.55   1903.35 o 
  30   2   2     8520.96    10897.63   2218.38 o 
  32   2   2    35074.29    35434.75   3219.04 o 
 -31   3   2     8694.42     7635.07   1578.72 o 
 -29   3   2    79557.69    81817.07   3012.67 o 
 -27   3   2       87.99      666.52    641.83 o 
 -25   3   2    41932.88    40284.59   2529.82 o 
 -23   3   2    42545.54    44895.63   2275.29 o 
 -21   3   2    87403.84    89831.88   3080.12 o 
 -19   3   2   300490.97   319571.78   4839.65 o 
 -17   3   2    37229.68    37134.10   1921.93 o 
 -15   3   2    33281.23    31857.56   1552.57 o 
 -13   3   2    11000.83    11230.01    964.65 o 
 -11   3   2        8.42     -100.14    264.83 o 
  -9   3   2   304570.78   285510.66   4761.25 o 
  -7   3   2     3260.83     3410.67    490.48 o 
  -5   3   2    12929.38    11792.52    624.94 o 
  -3   3   2     1081.04      947.98    224.94 o 
  -1   3   2     8392.38     7695.66    562.66 o 
   1   3   2     4238.23     4052.98    450.78 o 
   3   3   2    23716.11    23596.26   1026.98 o 
   5   3   2   272833.84   269489.59   3432.52 o 
   7   3   2    58717.50    59831.07   1621.13 o 
   9   3   2        5.92      128.15    262.55 o 
  11   3   2    10244.04    10770.58    862.47 o 
  13   3   2    33661.66    35617.25   1383.41 o 
  15   3   2    20067.00    21403.05   1354.83 o 
  17   3   2   275035.13   282875.47   4630.66 o 
  19   3   2    21859.41    22228.48   1836.51 o 
  21   3   2     1694.05      456.88    477.60 o 
  23   3   2      120.00       18.68    699.70 o 
  25   3   2     1118.31      672.02    728.29 o 
  27   3   2     5093.85     5509.07   1549.98 o 
 -26   4   2    70209.98    68792.73   2797.75 o 
 -24   4   2    22734.14    21832.69   1850.13 o 
 -22   4   2       99.13     -245.85    449.35 o 
 -20   4   2       49.05      -52.70    388.83 o 
 -18   4   2    91769.30    95573.70   2701.38 o 
 -16   4   2   120007.98   119471.27   2950.92 o 
 -14   4   2     2788.80     2166.82    558.51 o 
 -12   4   2      540.23      415.37    343.21 o 
 -10   4   2     4902.11     4982.86    669.45 o 
  -8   4   2    51489.63    48496.31   1584.44 o 
  -6   4   2     1362.09     1177.51    362.74 o 
  -4   4   2     1107.97      973.15    352.83 o 
  -2   4   2       47.29       85.50    287.95 o 
   0   4   2        1.22      100.04    258.31 o 
   2   4   2     1264.93      929.47    353.19 o 
   4   4   2    39169.98    38679.11   1972.43 o 
   6   4   2    16128.36    16238.60   1288.32 o 
   8   4   2     8424.55     9769.56   1144.78 o 
  10   4   2      379.97      622.30    477.56 o 
  12   4   2    69713.49    68188.37   2445.12 o 
  14   4   2    47406.32    47668.80   2477.67 o 
  16   4   2    38826.26    39794.16   2430.56 o 
  18   4   2       96.17      470.82    616.50 o 
  20   4   2    18002.60    21261.12   1973.97 o 
  22   4   2     1338.47     1344.01    673.94 o 
 -15   5   2    12616.00    14252.36   1212.65 o 
 -13   5   2     2853.82     2472.70    575.42 o 
 -11   5   2       88.40      608.21    506.57 o 
  -9   5   2    95594.12    93198.65   2954.73 o 
  -7   5   2      948.83     1115.71    704.12 o 
  -5   5   2     2988.09     3501.37    908.64 o 
  -3   5   2      217.33      282.22    650.62 o 
  -1   5   2     1870.02     2174.75    767.93 o 
   1   5   2      504.58      779.34    694.41 o 
   3   5   2     7523.35     8120.26   1181.92 o 
   5   5   2    86653.80    89682.97   2898.00 o 
   7   5   2    15545.70    17048.10   1535.70 o 
   9   5   2        0.67      830.48    619.53 o 
  11   5   2     4274.16     3202.52    971.70 o 
  13   5   2    11167.82    11111.18   2537.33 o 
 -38   0   3    19261.64    19742.74   2414.09 o 
 -36   0   3       76.18     1060.74    913.49 o 
 -34   0   3      969.43     1698.69    931.49 o 
 -32   0   3    24633.49    25418.72   2527.78 o 
 -30   0   3    62089.29    60975.34   2881.24 o 
 -28   0   3   440494.13   438735.41   7594.07 o 
 -26   0   3    47740.10    49332.49   1824.80 o 
 -24   0   3     5874.34     6509.56    828.74 o 
 -22   0   3     8208.66     9428.10   1136.42 o 
 -20   0   3     5018.81     5350.46    692.84 o 
 -18   0   3    24830.15    28118.27   1269.59 o 
 -16   0   3   390909.00   411814.16   6684.72 o 
 -14   0   3   113550.26   121053.58   2310.55 o 
 -12   0   3   141566.48   148759.52   2398.28 o 
 -10   0   3   140999.97   148931.72   2208.59 o 
  -8   0   3   144177.28   153747.63   2332.63 o 
  -6   0   3      570.50      391.96    305.18 o 
  -4   0   3     2915.53     2270.24    721.83 o 
  -2   0   3    17813.44    19506.28    608.00 o 
   0   0   3     1227.33     1126.92    520.26 o 
   2   0   3    25854.35    25800.18   1058.93 o 
   4   0   3   149249.86   149455.70   2668.26 o 
   6   0   3   607617.25   601122.69  10285.39 o 
   8   0   3    43390.07    42106.18   1259.66 o 
  10   0   3    28491.10    23764.80   1863.71 o 
  14   0   3    31188.52    24922.21   2176.23 o 
  16   0   3    18639.58    15445.55   2081.80 o 
  18   0   3    90564.90    81195.95   3508.53 o 
  20   0   3    38718.96    36425.60   4255.07 o 
  22   0   3    24025.54    22012.24   3141.97 o 
  24   0   3     1350.75      377.45    901.31 o 
  26   0   3     4798.97     3280.71   1254.87 o 
  28   0   3    10713.31     9471.12   2495.36 o 
  30   0   3    32824.25    28020.88   5661.49 o 
  32   0   3     4999.42     2235.76    995.49 o 
 -37   1   3     9972.17    11422.80   1754.15 o 
 -35   1   3   135361.42   143175.88   3994.24 o 
 -33   1   3      630.60      956.44    595.73 o 
 -31   1   3    29193.48    30030.52   2107.96 o 
 -29   1   3     1168.78     1169.26    409.59 o 
 -27   1   3     6271.84     6306.04    727.94 o 
 -25   1   3    10616.37    10918.50   1100.10 o 
 -23   1   3   156535.58   155644.20   2737.59 o 
 -21   1   3      957.44      956.82    278.87 o 
 -19   1   3     1385.23     1506.26    348.33 o 
 -17   1   3    21556.34    19153.49   1020.77 o 
 -15   1   3    73529.45    75198.70   1609.72 o 
 -13   1   3   276232.47   274719.13   3210.38 o 
 -11   1   3    12229.97    12012.99    675.19 o 
  -9   1   3   408529.75   413197.63   3136.60 o 
  -7   1   3    10900.72    10852.08    598.54 o 
  -5   1   3  1105595.75  1130425.38  13264.64 o 
  -3   1   3    11190.78    10499.20    388.74 o 
  -1   1   3   704466.88   713050.38   6730.42 o 
   1   1   3   103797.16   108058.10   1571.74 o 
   3   1   3    17745.60    17480.77    898.80 o 
   5   1   3   706727.19   698295.88   5769.32 o 
   7   1   3   409648.31   403649.16   3096.96 o 
   9   1   3     3309.62     3309.09    334.32 o 
  11   1   3    77237.44    74922.46   1706.87 o 
  13   1   3    48512.68    44665.01   1380.97 o 
  15   1   3   172553.16   178071.63   2864.34 o 
  17   1   3    33497.09    33546.11   1354.66 o 
  19   1   3     4238.73     3725.06    742.73 o 
  21   1   3      662.71      517.84    320.09 o 
  23   1   3    34438.56    32696.85   1902.84 o 
  25   1   3     4236.84     2669.77    600.85 o 
  27   1   3    70466.89    66642.05   5368.77 o 
  29   1   3    28540.86    26748.13   1933.94 o 
  31   1   3    22556.15    21346.13   1789.85 o 
 -34   2   3      701.39      350.18    718.57 o 
 -32   2   3    17619.79    17807.50   2045.94 o 
 -30   2   3    47094.68    45573.64   3022.28 o 
 -28   2   3   331210.19   325133.16   5494.38 o 
 -26   2   3    35693.88    34085.35   1820.62 o 
 -24   2   3     4744.72     4589.91    793.85 o 
 -22   2   3     5683.86     6074.87    741.84 o 
 -20   2   3     3544.72     3947.36    602.77 o 
 -18   2   3    16818.31    16222.17   1053.76 o 
 -16   2   3   266957.00   264520.72   3670.85 o 
 -14   2   3    74457.79    74054.42   1846.85 o 
 -12   2   3    95664.61    96406.98   2084.47 o 
 -10   2   3    88943.86    85604.46   1895.04 o 
  -8   2   3    93244.05    87986.97   1839.70 o 
  -6   2   3      516.96      829.33    264.08 o 
  -4   2   3     2302.06     1616.23    252.60 o 
  -2   2   3    12379.39    13101.17    660.22 o 
   0   2   3      802.06      601.00    204.86 o 
   2   2   3    18489.29    18073.79    867.51 o 
   4   2   3    94307.72    93548.91   1985.91 o 
   6   2   3   394249.13   401685.75   4661.21 o 
   8   2   3    28565.27    28834.89   1111.85 o 
  10   2   3    18928.69    18504.48    937.48 o 
  12   2   3    26675.96    27066.95   1102.05 o 
  14   2   3    20862.04    20255.65   1294.96 o 
  16   2   3    13381.62    12272.19   1098.45 o 
  18   2   3    66673.90    66577.31   2211.87 o 
  20   2   3    28489.47    29670.37   2057.22 o 
  22   2   3    18573.56    22938.14   1924.43 o 
  24   2   3      913.78     1183.45    632.33 o 
  26   2   3     3917.34     1713.24    727.33 o 
  28   2   3     8533.53     7543.04   2531.15 o 
  30   2   3    24848.36    27223.43   2363.97 o 
 -31   3   3    15857.36    16833.86   1631.32 o 
 -29   3   3      754.76     1299.97    621.70 o 
 -27   3   3     3986.60     4287.18    837.90 o 
 -25   3   3     5065.16     5868.51    955.91 o 
 -23   3   3    86722.02    89548.33   2887.08 o 
 -21   3   3      542.75      665.41    416.47 o 
 -19   3   3      716.03      393.14    353.51 o 
 -17   3   3    11458.57    11355.78   1026.61 o 
 -15   3   3    35381.02    32917.41   1472.49 o 
 -13   3   3   130387.41   121428.23   2615.46 o 
 -11   3   3     5082.28     5110.53    676.58 o 
  -9   3   3   185308.95   177848.20   3091.23 o 
  -7   3   3     5040.05     4335.84    549.65 o 
  -5   3   3   489657.13   466658.63   4374.15 o 
  -3   3   3     3469.69     3118.84    455.98 o 
  -1   3   3   313697.91   306369.78   3178.85 o 
   1   3   3    46028.04    45036.40   1305.69 o 
   3   3   3     9798.62     9655.40    688.98 o 
   5   3   3   330397.44   336387.72   4402.53 o 
   7   3   3   193282.05   194221.11   3055.04 o 
   9   3   3     1549.67     1499.60    380.05 o 
  11   3   3    38219.48    36188.11   1607.07 o 
  13   3   3    24512.86    24976.07   1419.02 o 
  15   3   3    86883.31    90337.66   2573.31 o 
  17   3   3    17822.06    20042.14   1430.49 o 
  19   3   3     2346.14     2455.24    565.70 o 
  21   3   3      266.55     -413.06    516.20 o 
  23   3   3    18790.36    23065.27   2624.63 o 
  25   3   3     2059.98     1041.05    683.88 o 
  27   3   3    41365.40    42350.97   3390.67 o 
 -26   4   3    16484.27    14310.41   1505.19 o 
 -24   4   3     2661.41     2462.83    781.14 o 
 -22   4   3     2250.08     2691.42    735.19 o 
 -20   4   3     1476.56     1937.24    591.02 o 
 -18   4   3     6907.31     6107.44    869.59 o 
 -16   4   3   108764.69   104814.48   2799.31 o 
 -14   4   3    27280.67    27851.50   1580.70 o 
 -12   4   3    40465.79    36144.41   1493.92 o 
 -10   4   3    32539.46    31148.68   1503.96 o 
  -8   4   3    39850.41    37981.38   1562.16 o 
  -6   4   3      294.87      413.07    310.45 o 
  -4   4   3     1084.61      705.96    316.72 o 
  -2   4   3     5985.11     5916.13    704.36 o 
   0   4   3      827.88     1710.69    396.11 o 
   2   4   3    10336.42     9978.53    888.14 o 
   4   4   3    35144.89    33984.90   1437.86 o 
   6   4   3   152472.69   149442.77   3237.44 o 
   8   4   3    10458.71    10749.15   1365.61 o 
  10   4   3     7467.52     6212.92    950.99 o 
  12   4   3    13867.05    14055.66   1586.30 o 
  14   4   3     7666.12     8067.69   1332.51 o 
  16   4   3     5792.52     6867.66   1245.39 o 
  18   4   3    30487.30    34206.29   2419.03 o 
  20   4   3    12435.33    14390.48   1758.74 o 
 -15   5   3    12185.26    13349.18   1142.21 o 
 -13   5   3    39335.23    40454.42   1884.88 o 
 -11   5   3     1137.68     1112.00    596.58 o 
  -9   5   3    59454.63    61024.88   2828.11 o 
  -7   5   3     1753.88     1960.16    818.16 o 
  -5   5   3   158746.48   164620.73   3888.41 o 
  -3   5   3      458.96      231.70    648.68 o 
  -1   5   3   103063.48   102395.52   3062.62 o 
   1   5   3    14715.06    16193.30   1527.74 o 
   3   5   3     4451.63     4109.49    901.39 o 
   5   5   3   109365.72   111783.51   3215.85 o 
   7   5   3    60005.00    60480.79   2465.44 o 
   9   5   3      706.86      927.05    743.14 o 
  11   5   3    12478.34    11412.74   1481.97 o 
 -38   0   4    13178.13    12935.46   3469.04 o 
 -36   0   4    11487.48     9994.88   2676.35 o 
 -34   0   4    20497.44    22440.40   2135.26 o 
 -32   0   4    23548.79    26658.74   2220.64 o 
 -30   0   4     2646.75     2836.43    888.83 o 
 -28   0   4      422.67      272.33    376.86 o 
 -26   0   4    52063.99    53974.54   1997.56 o 
 -24   0   4    28271.92    29868.97   1529.68 o 
 -22   0   4    55658.85    57875.91   1943.93 o 
 -20   0   4    24946.67    27711.80   1362.37 o 
 -18   0   4       34.57      135.66    274.36 o 
 -16   0   4    74701.59    80025.52   1982.10 o 
 -14   0   4   709249.13   719289.50   9476.55 o 
 -12   0   4    29941.90    30507.91   1056.55 o 
 -10   0   4    23157.45    23591.26    871.64 o 
  -8   0   4   182064.83   181608.77   3352.82 o 
  -6   0   4   113128.97   115933.70   2589.04 o 
  -4   0   4  1036350.69  1069087.38   9878.69 o 
  -2   0   4   775007.63   801933.50  14147.19 o 
   0   0   4   114520.17   112676.23   2749.42 o 
   2   0   4   111849.20   109497.04   2033.47 o 
   4   0   4   146496.56   141704.36   2466.03 o 
   6   0   4    13435.81    13173.87    871.25 o 
   8   0   4   296147.25   293193.19   4620.36 o 
  10   0   4      447.70      360.28    276.07 o 
  12   0   4    25824.98    19913.49   2707.70 o 
  14   0   4     7429.16     6278.97   1154.76 o 
  16   0   4    79628.70    70713.38   3771.76 o 
  18   0   4     9957.76     9067.09   1482.00 o 
  20   0   4    54300.23    52794.30   3024.96 o 
  22   0   4    10050.14     6307.99   1969.39 o 
  24   0   4    72633.80    68281.17   4066.38 o 
  26   0   4    34260.99    26638.76   4177.81 o 
  28   0   4        1.84      159.73    587.00 o 
  30   0   4     5462.86     3861.54   1259.39 o 
 -37   1   4    27415.12    28829.63   2745.56 o 
 -35   1   4    41766.60    40374.21   3493.53 o 
 -33   1   4    27773.95    29511.96   2411.54 o 
 -31   1   4     1271.32     2089.42    782.20 o 
 -29   1   4    12788.96    12942.33   1112.70 o 
 -27   1   4    45037.71    43331.16   1472.44 o 
 -25   1   4      504.68      375.12    289.97 o 
 -23   1   4    17018.19    18134.32    977.99 o 
 -21   1   4    80999.05    78802.79   1720.40 o 
 -19   1   4    13298.59    14079.30    865.16 o 
 -17   1   4    31812.99    32444.99   1099.24 o 
 -15   1   4    22009.07    23186.78    923.80 o 
 -13   1   4    11187.30    12819.79    667.32 o 
 -11   1   4    79386.01    80581.66   1629.55 o 
  -9   1   4   245574.63   253392.72   2313.68 o 
  -7   1   4      918.26     1135.71    270.01 o 
  -5   1   4   278472.03   281584.34   2696.26 o 
  -3   1   4    18399.50    18205.56    524.33 o 
  -1   1   4   131199.69   134016.92   1801.33 o 
   1   1   4    34063.87    34209.75    956.80 o 
   3   1   4   113839.32   114871.99   1792.69 o 
   5   1   4     5137.20     5354.76    487.51 o 
   7   1   4    96265.56    98395.42   1498.67 o 
   9   1   4   199022.25   196121.06   2504.10 o 
  11   1   4    14601.01    15971.98    935.73 o 
  13   1   4   169701.41   169923.34   2804.56 o 
  15   1   4   121247.56   121383.58   2408.87 o 
  17   1   4    28350.35    27207.50   1600.99 o 
  19   1   4    61421.49    62466.49   2265.97 o 
  21   1   4    68394.02    57193.71   3101.50 o 
  23   1   4   146339.67   135694.00   3587.96 o 
  25   1   4     4011.91     2920.18    857.15 o 
  27   1   4    18503.74    16744.62   1549.22 o 
  29   1   4     1001.48     1158.93    580.96 o 
  31   1   4    34096.82    33232.20   2437.23 o 
 -36   2   4     9172.65     7752.16   1446.10 o 
 -34   2   4    16422.41    14690.36   1975.14 o 
 -32   2   4    17487.96    19197.95   2136.56 o 
 -30   2   4     1826.74     1992.85    642.74 o 
 -28   2   4      371.98     1038.75    510.02 o 
 -26   2   4    38516.02    37842.04   1915.18 o 
 -24   2   4    20634.00    21258.02   1293.34 o 
 -22   2   4    39044.82    40269.71   1574.26 o 
 -20   2   4    17730.85    18093.14   1145.50 o 
 -18   2   4      160.82      224.87    291.30 o 
 -16   2   4    49872.84    47298.51   1536.18 o 
 -14   2   4   475361.81   467442.59   4958.16 o 
 -12   2   4    19118.25    18486.97   1013.02 o 
 -10   2   4    15701.78    14316.73    895.24 o 
  -8   2   4   112251.09   109532.39   1832.06 o 
  -6   2   4    70333.32    68271.32   1393.64 o 
  -4   2   4   651662.19   638431.75   5385.11 o 
  -2   2   4   484534.38   496906.44   3693.17 o 
   0   2   4    71171.89    70253.84   1531.95 o 
   2   2   4    71519.70    69432.11   1573.71 o 
   4   2   4    93662.73    92158.26   1850.85 o 
   6   2   4     9253.04     8696.00    984.40 o 
   8   2   4   198471.03   196699.08   3402.24 o 
  10   2   4      338.48      334.73    223.21 o 
  12   2   4    19857.87    19650.59   1276.75 o 
  14   2   4     5555.62     5221.06    780.30 o 
  16   2   4    59653.43    64481.23   2177.45 o 
  18   2   4     7521.16     7923.86   1225.48 o 
  20   2   4    41578.00    43651.58   2418.92 o 
  22   2   4     7787.18     8913.36   1352.67 o 
  24   2   4    55013.22    55617.84   2847.98 o 
  26   2   4    27645.32    32978.33   2501.16 o 
  28   2   4        1.39      407.40    615.66 o 
 -31   3   4      701.20     1018.95    621.04 o 
 -29   3   4     6867.46     6046.83   1261.88 o 
 -27   3   4    25653.86    24789.61   1794.40 o 
 -25   3   4      116.34      407.14    449.09 o 
 -23   3   4     9449.19     9709.93    993.30 o 
 -21   3   4    43929.49    42052.66   1688.22 o 
 -19   3   4     6004.78     5236.44   1022.14 o 
 -17   3   4    12819.50    12052.95   1035.95 o 
 -15   3   4    10931.08     9846.96    936.86 o 
 -13   3   4     5635.88     4977.58    695.63 o 
 -11   3   4    40810.57    41779.15   1343.80 o 
  -9   3   4   115075.36   106908.84   2090.93 o 
  -7   3   4       32.63      164.07    227.59 o 
  -5   3   4   124042.07   114904.84   2088.51 o 
  -3   3   4     9667.54     8343.86    723.39 o 
  -1   3   4    59388.90    55111.22   1497.52 o 
   1   3   4    16800.96    15024.48    815.74 o 
   3   3   4    54053.29    54447.28   1786.97 o 
   5   3   4     3061.11     3535.05    536.74 o 
   7   3   4    45376.09    45622.13   1804.83 o 
   9   3   4   102451.40   102442.75   2447.59 o 
  11   3   4     6580.63     7241.23   1011.53 o 
  13   3   4    93618.84    98791.09   2732.14 o 
  15   3   4    65013.54    68451.02   2305.23 o 
  17   3   4    16740.11    17483.78   1418.77 o 
  19   3   4    37557.50    43408.35   3012.64 o 
  21   3   4    37372.79    41263.54   3945.13 o 
  23   3   4    86677.22    90329.07   4460.71 o 
  25   3   4     2346.70     4422.45   1417.17 o 
 -26   4   4    17132.09    19464.57   1748.00 o 
 -24   4   4     9046.97     8271.05   1177.25 o 
 -22   4   4    14997.98    14823.30   1321.83 o 
 -20   4   4     7297.60     7221.05    900.58 o 
 -18   4   4      436.16      847.27    476.30 o 
 -16   4   4    19133.62    17931.72   1179.82 o 
 -14   4   4   188065.95   180880.73   3483.47 o 
 -12   4   4     6288.58     6465.26    771.57 o 
 -10   4   4     6680.50     5725.18    710.64 o 
  -8   4   4    37794.39    34805.97   1466.22 o 
  -6   4   4    24367.77    23027.15   1282.51 o 
  -4   4   4   242662.64   237937.63   3628.18 o 
  -2   4   4   175865.33   178184.23   3384.48 o 
   0   4   4    24476.74    23637.74   1255.68 o 
   2   4   4    26122.79    25150.44   1306.28 o 
   4   4   4    33502.79    33199.31   1417.60 o 
   6   4   4     4064.78     4884.31    658.06 o 
   8   4   4    79711.92    80130.48   3244.60 o 
  10   4   4      184.85      120.15    414.23 o 
  12   4   4    10364.54     9969.57   1396.96 o 
  14   4   4     2629.38     1721.21    627.64 o 
  16   4   4    28837.88    31990.26   2263.47 o 
  18   4   4     3725.46     4161.91    979.28 o 
 -15   5   4     4169.95     4069.28    680.65 o 
 -13   5   4     2113.26     2240.49    605.66 o 
 -11   5   4    15667.62    15485.85   1281.86 o 
  -9   5   4    37223.81    36279.19   1744.61 o 
  -7   5   4      154.37     -189.77    381.18 o 
  -5   5   4    38417.35    39851.21   2074.76 o 
  -3   5   4     3950.41     3369.12   1306.73 o 
  -1   5   4    18846.55    20737.71   1728.96 o 
   1   5   4     5950.97     6063.75   1044.15 o 
   3   5   4    17859.99    16963.78   1505.13 o 
   5   5   4     1495.69     1239.51    616.76 o 
   7   5   4    14411.52    17447.21   1744.70 o 
   9   5   4    37284.22    39963.84   2382.95 o 
 -38   0   5    22363.79    19898.16   2352.61 o 
 -36   0   5    44155.02    44485.84   3095.87 o 
 -34   0   5   111873.58   114202.41   5258.32 o 
 -32   0   5     8261.26     8584.37   1384.73 o 
 -30   0   5    19602.86    18463.57   1400.32 o 
 -28   0   5    29085.73    32093.77   1709.88 o 
 -26   0   5      243.02      375.67    446.84 o 
 -24   0   5   379132.13   398940.31   5469.59 o 
 -22   0   5    43461.32    46336.44   1736.91 o 
 -20   0   5    30378.22    32593.75   1428.21 o 
 -18   0   5      592.64     1400.33    394.35 o 
 -16   0   5    22260.33    23297.88   1091.89 o 
 -14   0   5   389587.03   398455.03   4403.48 o 
 -12   0   5     7245.71     7476.72    963.56 o 
 -10   0   5    40249.91    43354.87   1781.92 o 
  -8   0   5    69459.44    73165.63   2269.47 o 
  -6   0   5    31028.39    32430.29   1500.09 o 
  -4   0   5     6248.55     5857.24    770.09 o 
  -2   0   5     6902.16     7970.62    554.22 o 
   0   0   5    72151.36    70398.91   1646.95 o 
   2   0   5       28.62      186.37    244.94 o 
   4   0   5   369140.19   366924.16   4503.59 o 
   6   0   5     3607.79     3269.15    558.96 o 
   8   0   5       16.38       -4.06    259.49 o 
  10   0   5   143742.78   142687.92   2807.31 o 
  12   0   5   275032.34   254364.42   7967.72 o 
  14   0   5     1477.45      839.11    709.91 o 
  16   0   5    93744.27    91314.06   4169.24 o 
  18   0   5   109975.64    98759.33   4074.02 o 
  20   0   5     1114.59     1030.66    788.36 o 
  22   0   5   224453.94   210658.63   6477.48 o 
  24   0   5    56969.64    56606.03   6180.93 o 
  26   0   5      920.93     1008.65    664.47 o 
  28   0   5    34355.23    32176.36   3025.81 o 
  30   0   5    63953.85    55223.87   7174.97 o 
 -37   1   5    34680.77    37604.20   2775.16 o 
 -35   1   5     2081.90     1770.71    848.61 o 
 -33   1   5    48257.81    51130.01   2905.70 o 
 -31   1   5    14675.93    15995.55   1392.57 o 
 -29   1   5     3144.44     3346.31    740.98 o 
 -27   1   5     2593.48     3171.93    523.76 o 
 -25   1   5   114683.78   114733.63   2338.69 o 
 -23   1   5   215016.75   216162.75   3140.96 o 
 -21   1   5    31639.02    33721.25   1222.26 o 
 -19   1   5     4404.35     4280.41    524.78 o 
 -17   1   5    26917.96    28290.66   1207.29 o 
 -15   1   5   118566.44   121712.41   1937.56 o 
 -13   1   5   172335.02   177074.31   2195.60 o 
 -11   1   5    25049.27    25868.72    787.11 o 
  -9   1   5    24543.53    24002.88    854.39 o 
  -7   1   5    19818.89    20028.43    562.74 o 
  -5   1   5       10.25      352.76    135.85 o 
  -3   1   5    17575.88    17825.20    538.80 o 
  -1   1   5    14047.31    13005.47    876.50 o 
   1   1   5    14127.58    14950.95   1099.66 o 
   3   1   5    55491.15    56080.11   1337.53 o 
   5   1   5     8258.07     8783.81    545.36 o 
   7   1   5    28543.79    26565.34    859.18 o 
   9   1   5    13482.91    12340.80    644.58 o 
  11   1   5    91005.78    90228.36   2783.67 o 
  13   1   5    20086.47    18117.29   1068.95 o 
  15   1   5        0.48      388.93    494.30 o 
  17   1   5    56483.61    50694.05   2044.05 o 
  19   1   5     6054.36     5689.88    898.90 o 
  21   1   5    71941.91    64289.06   6973.71 o 
  23   1   5   100103.34    98151.33   5526.88 o 
  25   1   5       54.72      429.97    408.51 o 
  27   1   5     3916.38     2960.15   1103.44 o 
  29   1   5    28599.20    29802.75   2595.26 o 
 -36   2   5    33866.08    40163.07   2900.01 o 
 -34   2   5    86844.70    89126.24   3854.60 o 
 -32   2   5     6526.37     5929.42   1042.48 o 
 -30   2   5    15320.96    16150.86   1468.32 o 
 -28   2   5    22280.52    23107.24   1673.79 o 
 -26   2   5      220.73      699.69    408.52 o 
 -24   2   5   278312.94   279152.38   4250.25 o 
 -22   2   5    30388.63    32739.63   1843.49 o 
 -20   2   5    22705.57    22270.32   1254.60 o 
 -18   2   5      389.25     1002.24    343.32 o 
 -16   2   5    15416.20    15973.90   1030.08 o 
 -14   2   5   271491.63   269971.97   3643.14 o 
 -12   2   5     3966.14     4220.14    558.42 o 
 -10   2   5    26578.36    24404.59   1236.40 o 
  -8   2   5    44549.93    42609.10   1190.34 o 
  -6   2   5    20517.01    20354.17    664.23 o 
  -4   2   5     3943.14     3744.24    475.41 o 
  -2   2   5     5037.91     4257.13    712.85 o 
   0   2   5    49085.89    47353.59   1340.44 o 
   2   2   5        1.76      318.66    217.20 o 
   4   2   5   254002.39   257528.39   3411.55 o 
   6   2   5     2223.49     2114.08    439.89 o 
   8   2   5        7.84      131.92    212.10 o 
  10   2   5   101271.17   100636.64   2576.54 o 
  12   2   5   195351.33   198067.92   3754.04 o 
  14   2   5     1184.81      835.56    372.19 o 
  16   2   5    67852.73    72441.18   2383.65 o 
  18   2   5    81555.00    78147.64   3034.83 o 
  20   2   5      839.37      963.01    522.13 o 
  22   2   5   169802.63   179075.73   5882.27 o 
  24   2   5    43703.27    44154.96   3773.32 o 
  26   2   5      628.83      516.03    593.78 o 
 -31   3   5     9709.87    11504.74   1433.22 o 
 -29   3   5     1775.57     1538.91    714.28 o 
 -27   3   5     2508.90     2519.10    592.11 o 
 -25   3   5    64147.21    62874.99   2138.47 o 
 -23   3   5   121059.09   119237.37   2891.56 o 
 -21   3   5    19733.00    18182.01   1280.49 o 
 -19   3   5     2514.66     2776.26    571.90 o 
 -17   3   5    15670.99    14507.13   1184.64 o 
 -15   3   5    57515.11    55917.20   1835.26 o 
 -13   3   5    87878.30    85107.53   1961.77 o 
 -11   3   5    12682.33    10290.12    809.60 o 
  -9   3   5    13425.40    12294.17    849.17 o 
  -7   3   5     8854.43     7249.87   1110.57 o 
  -5   3   5        2.00       -4.78    204.96 o 
  -3   3   5     7445.33     6815.57    663.57 o 
  -1   3   5     6681.27     7228.23   1141.19 o 
   1   3   5     7044.21     7741.40    649.70 o 
   3   3   5    28039.71    27427.25   1313.16 o 
   5   3   5     3985.05     5149.29    659.91 o 
   7   3   5    11028.59    11286.91    920.60 o 
   9   3   5     7134.88     7030.23    901.78 o 
  11   3   5    50818.11    55106.60   2041.92 o 
  13   3   5    11455.66    12925.99   1211.66 o 
  15   3   5        3.59      -24.87    300.11 o 
  17   3   5    34838.21    42337.50   1989.58 o 
  19   3   5     2808.50     3888.38    906.09 o 
  21   3   5    40844.94    43806.52   2554.11 o 
  23   3   5    60372.82    72515.85   4519.12 o 
 -26   4   5      180.21      536.91    715.37 o 
 -24   4   5   124513.78   114387.50   4055.97 o 
 -22   4   5    11626.40    13165.12   1274.43 o 
 -20   4   5    11572.78    11615.36   1196.46 o 
 -18   4   5      158.81      265.98    337.65 o 
 -16   4   5     6892.33     7257.54    787.16 o 
 -14   4   5   114416.66   110375.96   2479.19 o 
 -12   4   5      828.10      767.29    367.56 o 
 -10   4   5    10386.99    10089.26    876.03 o 
  -8   4   5    15564.22    14743.00   1665.84 o 
  -6   4   5     8016.06     7504.00    946.11 o 
  -4   4   5     1301.42      959.03    399.80 o 
  -2   4   5     2471.59     2501.66    499.48 o 
   0   4   5    20882.49    22238.78   1242.45 o 
   2   4   5       55.02     -266.87    266.87 o 
   4   4   5   103126.45   104678.11   2420.21 o 
   6   4   5      566.32      752.07    364.87 o 
   8   4   5        6.17     -224.76    330.80 o 
  10   4   5    43774.48    45368.96   2960.84 o 
  12   4   5    80869.98    84127.61   3905.68 o 
  14   4   5      694.55      332.84    467.94 o 
  16   4   5    28623.10    29624.51   2191.21 o 
 -13   5   5    32143.41    32795.29   2185.19 o 
 -11   5   5     4520.15     3906.70    774.09 o 
  -9   5   5     4420.81     3927.80    786.10 o 
  -7   5   5     2606.62     3156.61    732.39 o 
  -5   5   5        7.57     -151.69    458.26 o 
  -3   5   5     2042.77      990.07    754.92 o 
  -1   5   5     1482.46     1620.54    927.09 o 
   1   5   5     2381.09     1487.13    807.34 o 
   3   5   5    10518.55    10261.66   1160.84 o 
   5   5   5     1294.46      966.49    537.02 o 
 -38   0   6     4246.08     4028.98   1790.91 o 
 -36   0   6    13321.86    13699.19   1866.83 o 
 -34   0   6     4631.84     5051.11   1175.70 o 
 -32   0   6     5511.28     6029.75    824.49 o 
 -30   0   6    36789.66    36245.98   1837.10 o 
 -28   0   6    54679.49    57599.02   2178.02 o 
 -26   0   6    93588.41    99449.39   2742.52 o 
 -24   0   6    36176.12    34971.56   1624.25 o 
 -22   0   6   169600.69   172594.31   3949.93 o 
 -20   0   6     9505.58    10231.17   1155.26 o 
 -18   0   6    65038.70    65411.93   1898.31 o 
 -16   0   6    14968.86    14197.14   1349.73 o 
 -14   0   6     9342.39     8718.38   1075.77 o 
 -12   0   6    69528.86    69960.46   2480.40 o 
 -10   0   6   519939.16   545855.13   7330.67 o 
  -8   0   6    28268.99    29580.92   1612.37 o 
  -6   0   6   376153.59   376423.09   5832.52 o 
  -4   0   6    91636.88    91175.34   2714.76 o 
  -2   0   6   103395.22   105043.75   2011.02 o 
   0   0   6   447095.31   451039.41   4892.66 o 
   2   0   6   192512.89   191118.75   3219.45 o 
   4   0   6    50659.14    50412.62   1733.32 o 
   6   0   6      400.39      606.45    328.24 o 
   8   0   6   138196.55   140448.61   3033.78 o 
  10   0   6     6957.97     7782.89    834.76 o 
  12   0   6   246857.00   233181.75   5786.85 o 
  14   0   6    81279.38    76946.49   3433.25 o 
  16   0   6    46365.30    43036.96   2752.35 o 
  18   0   6     6732.39     5457.95   1232.90 o 
  20   0   6     8271.69     8792.16   1650.32 o 
  22   0   6    13357.50    12823.60   1885.52 o 
  24   0   6     1963.11     1163.67    799.14 o 
  26   0   6     2168.16     1498.96    863.95 o 
  28   0   6    23206.91    21757.29   2624.61 o 
 -37   1   6     4011.94     4069.93   1069.80 o 
 -35   1   6    22188.18    24072.41   2266.49 o 
 -33   1   6    68869.98    71974.82   2625.83 o 
 -31   1   6    10833.71     8845.36   1122.83 o 
 -29   1   6   124896.58   118885.27   2759.19 o 
 -27   1   6      353.96      770.61    407.17 o 
 -25   1   6    18310.45    19600.41   1216.98 o 
 -23   1   6   214479.83   218797.47   3175.88 o 
 -21   1   6    11711.45    12747.38    857.07 o 
 -19   1   6    77492.84    79889.38   1637.19 o 
 -17   1   6   389163.75   396064.03   4491.74 o 
 -15   1   6    20654.02    22376.98    881.04 o 
 -13   1   6    11896.04    12596.00    850.35 o 
 -11   1   6   146688.34   155273.61   3830.52 o 
  -9   1   6   160494.88   161654.25   2130.43 o 
  -7   1   6      141.45      287.52    218.35 o 
  -5   1   6     6926.35     7951.69    551.17 o 
  -3   1   6     8307.02     7164.05    768.66 o 
  -1   1   6   172037.97   170517.50   2381.04 o 
   1   1   6   204446.95   202484.25   2683.95 o 
   3   1   6    25037.41    24348.42   1105.08 o 
   5   1   6    63917.20    62238.34   1317.64 o 
   7   1   6   167651.31   169433.67   2251.91 o 
   9   1   6   174760.78   172253.06   4474.22 o 
  11   1   6     4204.74     4715.52    629.17 o 
  13   1   6   114624.62   111570.91   2834.15 o 
  15   1   6    24482.46    23629.05   1527.05 o 
  17   1   6      200.37      344.67    345.94 o 
  19   1   6     3880.08     2159.58    769.26 o 
  21   1   6    13735.66    11575.40   1293.05 o 
  23   1   6      172.78      687.89    465.15 o 
  25   1   6     1159.71      477.97    555.53 o 
  27   1   6     6583.00     4927.62    937.60 o 
 -36   2   6    10883.90     9623.50   2356.00 o 
 -34   2   6     3711.96     3652.57    881.81 o 
 -32   2   6     3975.68     3626.39    897.06 o 
 -30   2   6    28525.77    28780.36   1875.16 o 
 -28   2   6    41378.64    45522.84   1844.32 o 
 -26   2   6    67526.69    65798.88   2115.84 o 
 -24   2   6    26569.84    23600.76   1393.25 o 
 -22   2   6   123560.09   128509.78   2791.31 o 
 -20   2   6     6408.93     6960.72    794.83 o 
 -18   2   6    46679.59    46927.26   2205.15 o 
 -16   2   6     9803.43     9804.15    855.29 o 
 -14   2   6     6451.67     6547.11    718.22 o 
 -12   2   6    45903.03    43222.84   1591.25 o 
 -10   2   6   351251.75   343799.44   3621.70 o 
  -8   2   6    19186.89    17873.15    850.64 o 
  -6   2   6   259141.75   258071.20   2483.34 o 
  -4   2   6    64503.70    64375.87   1233.87 o 
  -2   2   6    71916.81    71884.01   1351.08 o 
   0   2   6   303695.31   317924.56   3697.64 o 
   2   2   6   127283.27   131296.73   2403.31 o 
   4   2   6    35833.05    36759.33   1296.47 o 
   6   2   6      392.51      147.04    206.35 o 
   8   2   6    99355.62    96915.41   3789.56 o 
  10   2   6     4970.63     3804.39    652.55 o 
  12   2   6   179102.97   187686.39   3785.80 o 
  14   2   6    58079.18    62698.16   2239.75 o 
  16   2   6    34014.06    35181.09   3827.82 o 
  18   2   6     5095.23     3133.92    889.73 o 
  20   2   6     6531.91     6273.65   1179.62 o 
  22   2   6    10265.21     8043.32   1326.78 o 
  24   2   6     1307.53      818.45    573.71 o 
 -31   3   6     5948.41     6702.54   1343.06 o 
 -29   3   6    73952.53    70935.56   3489.00 o 
 -27   3   6      252.95       20.83    503.07 o 
 -25   3   6    10169.68     7972.45   1382.56 o 
 -23   3   6   121764.35   124106.92   2959.23 o 
 -21   3   6     6477.00     6522.18    811.35 o 
 -19   3   6    40297.96    38212.90   1673.87 o 
 -17   3   6   207716.63   200572.89   3600.69 o 
 -15   3   6    10926.74    10146.11    831.89 o 
 -13   3   6     4426.11     4653.72    614.83 o 
 -11   3   6    75261.78    71385.41   1836.97 o 
  -9   3   6    78007.78    71188.35   1796.05 o 
  -7   3   6        1.06      -48.06    212.28 o 
  -5   3   6     2838.69     2675.75    447.07 o 
  -3   3   6     5592.58     5767.23    620.51 o 
  -1   3   6    78928.22    78613.25   1863.10 o 
   1   3   6   105425.81   107013.85   2873.51 o 
   3   3   6    11080.45    10976.08   1056.24 o 
   5   3   6    33132.82    34078.04   1467.97 o 
   7   3   6    92697.67    97386.98   2695.71 o 
   9   3   6    91723.84   100155.53   2779.69 o 
  11   3   6     1716.90      896.46    399.06 o 
  13   3   6    65288.66    65937.61   2347.61 o 
  15   3   6    13993.05    16304.14   1408.21 o 
  17   3   6      138.54     -157.09    395.11 o 
  19   3   6     2570.81     3834.92    900.89 o 
  21   3   6     8730.52     9962.21   1604.31 o 
 -26   4   6    27679.95    30314.86   2580.85 o 
 -24   4   6    11720.40    11615.34   1414.35 o 
 -22   4   6    54306.76    55048.96   2781.06 o 
 -20   4   6     2200.92     1479.75    505.58 o 
 -18   4   6    20181.23    18579.35   2017.64 o 
 -16   4   6     3696.34     2875.42    626.37 o 
 -14   4   6     2400.24     3073.81    634.97 o 
 -12   4   6    16458.55    15026.34   1308.34 o 
 -10   4   6   142724.27   139715.50   3357.54 o 
  -8   4   6     7867.01     7814.47   1496.66 o 
  -6   4   6   107997.31   104277.70   3234.56 o 
  -4   4   6    27202.42    23181.71   1509.76 o 
  -2   4   6    31955.26    30964.54   2734.32 o 
   0   4   6   123892.22   126455.48   3968.13 o 
   2   4   6    45739.99    48744.39   2312.42 o 
   4   4   6    15841.07    14933.08   1706.69 o 
   6   4   6      279.02      651.18    436.13 o 
   8   4   6    44108.39    46565.11   2324.38 o 
  10   4   6     2063.37     1455.69    568.61 o 
  12   4   6    76269.82    79164.45   3884.03 o 
  14   4   6    23806.76    29953.97   2631.07 o 
 -11   5   6    26592.42    28748.06   1852.38 o 
  -9   5   6    26550.47    25800.77   1774.45 o 
  -7   5   6      150.47      481.74    471.79 o 
  -5   5   6      651.46      675.87    558.10 o 
  -3   5   6     3306.18     3415.87    715.50 o 
  -1   5   6    24413.83    24304.65   2113.07 o 
   1   5   6    38784.16    40531.79   3457.83 o 
 -38   0   7     4222.31     4903.07   1714.50 o 
 -36   0   7     8541.68     6210.30   1903.77 o 
 -34   0   7     8053.34     9153.94   1209.17 o 
 -32   0   7   197196.98   198671.98   4174.82 o 
 -30   0   7      672.37     1047.01    599.75 o 
 -28   0   7    19747.96    20239.00   1529.47 o 
 -26   0   7    34169.98    36153.76   1769.88 o 
 -24   0   7    39872.30    40001.76   1731.47 o 
 -22   0   7      122.75      158.16    321.81 o 
 -20   0   7    99326.02   102969.19   3564.82 o 
 -18   0   7     6205.80     6262.87   1704.84 o 
 -16   0   7     4043.65     2600.79    979.85 o 
 -14   0   7     2167.21     2480.43    702.99 o 
 -12   0   7    25557.38    24647.27   1615.13 o 
 -10   0   7     8957.60     9609.85   1454.93 o 
  -8   0   7       98.43      189.52    337.94 o 
  -6   0   7    21417.06    21086.37   2837.50 o 
  -4   0   7    22773.51    20412.91   2607.03 o 
  -2   0   7     3812.86     2769.48    567.04 o 
   0   0   7     4991.56     4624.69    730.94 o 
   2   0   7    10006.27     9007.77    879.39 o 
   4   0   7   135074.14   127053.22   2891.76 o 
   6   0   7    61991.20    55808.09   3254.83 o 
   8   0   7    22496.34    22071.53   1403.85 o 
  10   0   7     4580.98     2101.82   1095.32 o 
  12   0   7    25409.68    23814.25   2130.79 o 
  14   0   7   178014.45   167445.27   5246.07 o 
  16   0   7     8211.38     7341.65   1694.87 o 
  18   0   7    43235.32    40844.72   5216.15 o 
  20   0   7     2856.41     2265.85   1305.78 o 
  22   0   7    33402.70    30769.69   2849.61 o 
  24   0   7    18731.28    17018.08   2343.92 o 
  26   0   7    23457.32    22661.10   2580.02 o 
 -37   1   7     2969.91     1898.52   1713.35 o 
 -35   1   7     9470.60     9919.22   1541.64 o 
 -33   1   7    30314.57    35213.04   2413.79 o 
 -31   1   7    68052.34    69172.71   2192.42 o 
 -29   1   7    19402.88    20046.92   1317.30 o 
 -27   1   7     1026.99     1739.81    492.37 o 
 -25   1   7     1047.57     1053.04    420.45 o 
 -23   1   7     9690.10     8359.66   1211.33 o 
 -21   1   7      920.38     1162.29    362.31 o 
 -19   1   7   146592.38   150213.34   2425.82 o 
 -17   1   7   270864.75   283992.66   3320.26 o 
 -15   1   7   203837.77   209841.69   2874.14 o 
 -13   1   7    42826.31    45229.64   1045.69 o 
 -11   1   7     6869.53     5948.88   1132.57 o 
  -9   1   7    71985.89    75642.83   1814.77 o 
  -7   1   7   276092.66   277746.00   3052.70 o 
  -5   1   7   189455.02   187166.97   2965.94 o 
  -3   1   7   150915.22   150635.47   2331.87 o 
  -1   1   7    15269.15    13962.88   1053.61 o 
   1   1   7     3256.58     3788.29    504.17 o 
   3   1   7   304900.25   309234.75   3653.02 o 
   5   1   7     4230.11     5902.83    771.46 o 
   7   1   7    59387.33    60585.24   1894.41 o 
   9   1   7    36145.68    36949.56   1390.33 o 
  11   1   7    14847.43    14035.21   1147.36 o 
  13   1   7    99309.47    96008.73   2686.04 o 
  15   1   7    54399.10    53519.50   2097.23 o 
  17   1   7     2632.55     2438.81    594.26 o 
  19   1   7     1575.15     1389.59    519.97 o 
  21   1   7    21432.42    21831.73   1727.81 o 
  23   1   7    64896.24    66561.38   2668.09 o 
  25   1   7     8573.51     9365.56   1234.71 o 
 -34   2   7     6106.49     7426.59   1519.75 o 
 -32   2   7   151127.16   154650.69   5068.51 o 
 -30   2   7      500.01     1939.43    749.61 o 
 -28   2   7    14447.54    14179.22   1460.94 o 
 -26   2   7    26336.31    27022.44   1882.22 o 
 -24   2   7    29720.58    28204.63   1866.10 o 
 -22   2   7       34.55      215.20    368.61 o 
 -20   2   7    71768.87    68100.25   2510.23 o 
 -18   2   7     4250.28     2901.92    680.77 o 
 -16   2   7     3404.59     3400.31    788.16 o 
 -14   2   7     1537.41      847.36    359.47 o 
 -12   2   7    20313.12    18307.88   1149.63 o 
 -10   2   7     6871.91     5409.29    854.34 o 
  -8   2   7       13.41       75.83    245.32 o 
  -6   2   7    14650.71    13772.16   1022.92 o 
  -4   2   7    16498.31    16175.49    872.08 o 
  -2   2   7     3379.21     3196.80    473.93 o 
   0   2   7     3205.46     2906.10    468.08 o 
   2   2   7     7147.57     6833.49    792.49 o 
   4   2   7    99263.11   103554.00   4032.99 o 
   6   2   7    43762.72    44438.37   1749.42 o 
   8   2   7    16224.38    17890.88   1302.55 o 
  10   2   7     3805.95     3718.59    971.93 o 
  12   2   7    19870.96    21453.60   1464.30 o 
  14   2   7   134986.73   139682.02   4346.42 o 
  16   2   7     6387.79     7684.36   1264.74 o 
  18   2   7    34115.42    34932.38   2338.16 o 
  20   2   7     2094.05     2243.84    855.29 o 
  22   2   7    26460.11    28312.00   2396.02 o 
 -31   3   7    40890.72    38733.47   2894.48 o 
 -29   3   7    10923.49    11632.20   1489.97 o 
 -27   3   7      389.17      532.13    561.38 o 
 -25   3   7      606.12      743.61    518.99 o 
 -23   3   7     4999.99     5083.00    937.28 o 
 -21   3   7      497.74      720.71    431.20 o 
 -19   3   7    82665.72    80261.63   2852.83 o 
 -17   3   7   139852.13   137173.92   3018.86 o 
 -15   3   7   108873.47   103533.86   2698.97 o 
 -13   3   7    23246.44    20529.46   1331.46 o 
 -11   3   7     3464.34     3384.18    678.18 o 
  -9   3   7    40058.32    37026.62   1642.16 o 
  -7   3   7   137386.84   135114.34   3048.64 o 
  -5   3   7    97276.20   100508.82   3213.59 o 
  -3   3   7    77404.95    74204.90   2254.20 o 
  -1   3   7     8177.58     7853.50   1266.64 o 
   1   3   7     1871.24     1142.30    518.01 o 
   3   3   7   165418.77   165337.67   3437.88 o 
   5   3   7     2543.89     3499.47    644.34 o 
   7   3   7    33765.85    36220.05   1792.72 o 
   9   3   7    18748.56    20266.49   1462.70 o 
  11   3   7     9705.28    10424.30   1147.75 o 
  13   3   7    56840.56    60512.13   2312.07 o 
  15   3   7    32370.82    35535.45   4177.92 o 
  17   3   7     1949.97     1515.05    674.20 o 
  19   3   7     1180.00      792.50    506.76 o 
 -24   4   7    13334.54    11521.90   1221.29 o 
 -22   4   7        8.18     -257.94    389.07 o 
 -20   4   7    31506.97    30345.26   1710.51 o 
 -18   4   7     1515.44     1797.28    570.71 o 
 -16   4   7     2238.98     2527.53    617.68 o 
 -14   4   7      684.21      443.75    400.44 o 
 -12   4   7    11286.83     9172.06   1276.08 o 
 -10   4   7     3140.36     2517.61    779.35 o 
  -8   4   7       43.85       72.08    508.14 o 
  -6   4   7     5776.93     4930.62   1038.28 o 
  -4   4   7     7253.07     6238.61    870.22 o 
  -2   4   7     2170.53     2576.99    618.00 o 
   0   4   7      973.26     1140.10    402.00 o 
   2   4   7     3061.73     2489.66    601.85 o 
   4   4   7    45928.14    46356.04   2396.54 o 
   6   4   7    18070.42    17941.50   1851.91 o 
   8   4   7     7306.08     7286.67   1081.77 o 
  10   4   7     2392.62     1798.97    865.88 o 
  12   4   7    10252.14    11574.94   1444.63 o 
 -36   0   8      406.54     4001.11   7404.64 o 
 -34   0   8    26557.61    22061.36  15060.75 o 
 -32   0   8      140.47      274.66    787.90 o 
 -30   0   8     2490.85     1138.78    853.80 o 
 -28   0   8    58883.86    57129.25   3080.81 o 
 -26   0   8    17846.68    21364.81   2044.63 o 
 -24   0   8   160721.03   164158.84   4886.98 o 
 -22   0   8    26374.38    26273.72   2080.53 o 
 -20   0   8    74740.18    80460.77   3209.36 o 
 -18   0   8   222115.05   233164.55   9474.31 o 
 -16   0   8     7283.27     6903.88   1144.23 o 
 -14   0   8    21566.29    24652.05   1744.73 o 
 -12   0   8    84544.34    90028.80   3129.73 o 
 -10   0   8   162562.55   161353.98   4188.02 o 
  -8   0   8    35718.50    42135.21   2124.59 o 
  -6   0   8   273173.84   283979.63   5737.60 o 
  -4   0   8    19866.57    21263.07   1595.52 o 
  -2   0   8   103622.64   104067.01   2512.54 o 
   0   0   8   250389.05   253807.03   3955.22 o 
   2   0   8    20393.70    20981.91   1317.46 o 
   4   0   8    30057.12    29890.13   1549.14 o 
   6   0   8      861.42     1505.61    865.17 o 
   8   0   8     6041.01     5650.07   1172.19 o 
  10   0   8    42596.75    48723.81   2714.90 o 
  12   0   8    44888.46    40282.21   2634.19 o 
  14   0   8      102.28      656.97    564.75 o 
  16   0   8      513.36      760.10    599.94 o 
  18   0   8    11659.70     9937.01   1774.16 o 
  20   0   8     1955.72     1330.68    824.40 o 
  22   0   8    29932.84    29217.14   2909.66 o 
  24   0   8    40615.74    39407.82   3395.72 o 
 -37   1   8     3157.20     4164.99   1994.70 o 
 -35   1   8   109701.20   112533.84   4294.71 o 
 -33   1   8    43565.17    44736.17   2287.62 o 
 -31   1   8     1496.08     2019.20    685.76 o 
 -29   1   8    53864.20    54711.70   2349.13 o 
 -27   1   8      664.83      622.68    658.87 o 
 -23   1   8     4221.26     4717.26   1336.68 o 
 -21   1   8     7400.39     5261.43   2296.01 o 
 -19   1   8    65434.89    62688.74   4524.23 o 
 -17   1   8    23474.97    25811.30   1330.24 o 
 -15   1   8    93893.38    94771.19   2480.04 o 
 -13   1   8    15416.15    15637.93    805.96 o 
 -11   1   8   122167.30   125599.89   2812.33 o 
  -9   1   8   304675.19   314103.03   3420.12 o 
  -7   1   8     1316.96     1439.02    372.34 o 
  -5   1   8   191810.34   191447.44   2741.70 o 
  -3   1   8      136.11     1429.63    536.09 o 
  -1   1   8     3428.99     2668.08    585.54 o 
   1   1   8    19451.17    19858.92   1040.05 o 
   3   1   8   144944.33   149004.22   2630.13 o 
   5   1   8    26514.51    28199.13   1249.20 o 
   7   1   8   165976.69   169418.16   2855.91 o 
   9   1   8    84330.34    84476.39   2103.78 o 
  11   1   8    61971.90    68104.59   2191.93 o 
  13   1   8       87.65      190.53    308.23 o 
  15   1   8    19482.92    18865.84   1469.88 o 
  17   1   8    48170.35    49355.98   2219.95 o 
  19   1   8   135935.61   140636.02   3741.68 o 
  21   1   8    12891.60    15774.70   1539.07 o 
  23   1   8    22369.85    22508.16   1832.70 o 
 -34   2   8    20130.39    21320.57   2286.15 o 
 -32   2   8       60.63      997.84    636.81 o 
 -30   2   8     1982.36     2569.25    979.69 o 
 -28   2   8    46235.64    48532.71   2377.11 o 
 -26   2   8    14186.13    14727.20   1516.39 o 
 -24   2   8   120370.83   120731.65   3505.44 o 
 -22   2   8    21269.91    21963.32   1737.10 o 
 -20   2   8    53976.98    49023.80   2342.38 o 
 -16   2   8     5234.46     4911.36    815.30 o 
 -14   2   8    15068.89    17322.75   1313.91 o 
 -12   2   8    60113.91    58820.05   1875.57 o 
 -10   2   8   113168.67   116713.63   2632.80 o 
  -8   2   8    25571.80    29102.61   1394.30 o 
  -6   2   8   193345.25   207157.00   3622.33 o 
  -4   2   8    13891.41    16792.52    950.84 o 
  -2   2   8    72547.88    72572.27   1824.02 o 
   0   2   8   178320.38   180986.36   3348.76 o 
   2   2   8    15714.59    18361.51   1093.42 o 
   4   2   8    21589.73    23333.46   1198.83 o 
   6   2   8      815.04     1322.36    484.28 o 
   8   2   8     4992.94     4947.32   1120.19 o 
  10   2   8    31719.86    34513.75   1789.67 o 
  12   2   8    35044.29    38182.56   2266.97 o 
  14   2   8       51.29      307.81    440.66 o 
  16   2   8      502.78      856.99    562.25 o 
  18   2   8     9363.63     8381.86   1325.88 o 
  20   2   8     1537.63      813.12    600.05 o 
 -29   3   8    33582.50    36194.44   2337.94 o 
 -27   3   8      301.36      551.91    591.65 o 
 -25   3   8    75468.84    74649.63   2947.91 o 
 -23   3   8     2188.62     3825.55   1024.04 o 
 -21   3   8     2959.49     3399.19   1072.73 o 
 -19   3   8    36956.71    33860.47   1707.57 o 
 -17   3   8    13661.97    13564.78   2058.95 o 
 -15   3   8    52131.95    49475.63   1945.22 o 
 -13   3   8     7872.56     5709.22   1361.48 o 
 -11   3   8    67025.09    67006.71   2204.03 o 
  -9   3   8   159794.34   159683.05   3422.41 o 
  -7   3   8      745.55      701.78    303.36 o 
  -5   3   8   105400.37   113275.06   2891.12 o 
  -3   3   8      165.64      978.62    366.02 o 
  -1   3   8     2124.84     1947.20    525.53 o 
   1   3   8    11177.30    11362.31   1083.90 o 
   3   3   8    80380.54    83283.54   5339.96 o 
   5   3   8    15864.42    17971.52   1625.13 o 
   7   3   8    90092.20    94933.57   3253.17 o 
   9   3   8    48551.28    53387.51   2151.83 o 
  11   3   8    35474.69    38059.82   2011.57 o 
  13   3   8       20.24     -177.44    414.16 o 
  15   3   8    10711.95    13980.16   1635.26 o 
 -22   4   8    11916.99     9907.35   1367.96 o 
 -20   4   8    23134.92    20342.35   2238.89 o 
 -18   4   8    74379.37    73354.15   2844.58 o 
 -16   4   8     2153.99     1999.78    640.58 o 
 -14   4   8     5650.54     6607.62   1477.08 o 
 -12   4   8    24918.15    27018.49   1708.05 o 
 -10   4   8    45427.32    44066.32   2016.99 o 
  -8   4   8    11138.11    10641.90   2034.12 o 
  -6   4   8    81842.87    83370.63   3079.39 o 
  -4   4   8     5495.52     6956.06    978.93 o 
  -2   4   8    28050.47    26997.49   1724.76 o 
   0   4   8    74027.84    72984.66   2545.93 o 
   2   4   8     8202.33     6223.06   1064.69 o 
   4   4   8     9414.82    12142.82   1445.54 o 
   6   4   8      634.72     1004.54    520.79 o 
   8   4   8     2908.38     2677.03   1085.44 o 
 -36   0   9    14739.81     8152.61   3859.48 o 
 -34   0   9    19571.12    13239.79   9670.41 o 
 -32   0   9       49.36     -353.83   1142.28 o 
 -30   0   9    16164.49    10790.54   9611.78 o 
 -26   0   9    94344.39    94211.09   3859.85 o 
 -24   0   9     2917.32     2365.17    877.70 o 
 -22   0   9    37135.47    39313.59   3489.75 o 
 -20   0   9     3295.76     3339.43   1184.22 o 
 -18   0   9       81.03      180.67    460.48 o 
 -16   0   9   187421.25   186556.66   4883.95 o 
 -14   0   9    35112.84    35476.40   2140.12 o 
 -12   0   9     3567.45     2475.57   1425.02 o 
 -10   0   9    23265.97    27278.20   1926.41 o 
  -8   0   9     5049.41     4668.92   1012.68 o 
  -6   0   9    44201.52    46800.91   2403.26 o 
  -4   0   9    28730.63    29041.53   1980.22 o 
  -2   0   9     9594.69     9150.21   1343.71 o 
   0   0   9   205239.05   206755.44   6947.92 o 
   2   0   9     5483.70     4571.04   1056.03 o 
   4   0   9    67873.63    67965.95   3087.73 o 
   6   0   9    38931.68    39349.70   2382.36 o 
   8   0   9    15050.68    17740.26   2930.47 o 
  10   0   9     7272.60     8387.86   1467.56 o 
  12   0   9      940.95     1198.40    756.49 o 
  14   0   9    73339.12    70083.86   5342.18 o 
  20   0   9    10891.64    10974.53   3268.53 o 
 -35   1   9     3301.17     3720.48   1008.69 o 
 -33   1   9    65441.01    68837.97   4425.46 o 
 -31   1   9      942.38      986.23    762.03 o 
 -29   1   9     5575.03     4412.95   1169.04 o 
 -27   1   9      432.15      439.88    470.68 o 
 -25   1   9    22574.39    21054.64   1783.29 o 
 -23   1   9    28861.32    31056.08   2052.08 o 
 -21   1   9    10581.57    11331.26   1300.98 o 
 -19   1   9    14740.48    14619.37   1446.83 o 
 -17   1   9     9772.05     8728.45   1466.60 o 
 -15   1   9   136024.80   140042.53   2925.53 o 
 -13   1   9    35222.81    35199.51   1182.44 o 
 -11   1   9    74363.77    72961.57   1660.57 o 
  -9   1   9    21195.47    19807.34    936.63 o 
  -7   1   9    28486.79    29929.15   1137.90 o 
  -5   1   9   103627.52   102688.98   2098.65 o 
  -3   1   9    12477.52    13283.95    888.56 o 
  -1   1   9   214880.55   217255.59   3235.58 o 
   1   1   9    13346.48    13292.05    957.74 o 
   3   1   9        6.91      509.14    309.57 o 
   5   1   9    31300.80    33640.84   1664.03 o 
   7   1   9     2779.36     2111.24    790.00 o 
   9   1   9     8953.13     5589.20   1763.12 o 
  11   1   9    12921.35    13716.07   1517.17 o 
  13   1   9    43590.16    41825.99   2476.92 o 
  15   1   9      793.88      712.85    502.53 o 
  17   1   9    53186.72    54447.02   3418.57 o 
  19   1   9      229.07     1086.89    828.34 o 
 -34   2   9    15538.48    14210.48   1964.36 o 
 -32   2   9       59.77      464.46    586.92 o 
 -30   2   9    12473.92    14466.86   1694.31 o 
 -28   2   9    90840.36    90075.86   3773.13 o 
 -26   2   9    70551.19    65615.28   2933.29 o 
 -24   2   9     2374.29     2919.58    819.10 o 
 -22   2   9    28579.69    28937.46   2088.40 o 
 -20   2   9     2463.91     1999.37    773.05 o 
 -18   2   9       53.20      160.80    409.88 o 
 -16   2   9   138441.28   135167.11   2953.73 o 
 -14   2   9    27140.66    24836.05   1480.69 o 
 -12   2   9     3191.75     4105.35    679.18 o 
 -10   2   9    16649.14    14527.98   1277.63 o 
  -8   2   9     4078.90     3651.18    663.64 o 
  -6   2   9    32372.32    33285.40   1563.30 o 
  -4   2   9    21845.76    23481.02   1424.40 o 
  -2   2   9     7265.61     7015.48   1193.41 o 
   0   2   9   150847.44   157702.84   2878.23 o 
   2   2   9     3590.81     2815.18    666.50 o 
   4   2   9    49743.49    52482.56   1980.33 o 
   6   2   9    30241.09    29207.63   2721.05 o 
   8   2   9    11343.11    10509.74   1136.21 o 
  10   2   9     5660.54     4158.78   1321.18 o 
  12   2   9      730.35      564.16    422.75 o 
  14   2   9    55144.27    60830.33   2778.28 o 
  16   2   9    41690.11    45228.72   2676.48 o 
  18   2   9    43308.40    45635.86   2738.71 o 
 -29   3   9     2895.30     3378.33    905.35 o 
 -27   3   9      363.70       36.11    665.85 o 
 -25   3   9    12755.01    12095.73   2526.91 o 
 -23   3   9    16592.10    14269.44   2164.90 o 
 -21   3   9     5804.26     5404.29   1001.02 o 
 -19   3   9     7734.08     6184.98    945.63 o 
 -17   3   9     5578.22     4922.69    827.78 o 
 -15   3   9    77502.10    75106.56   2417.86 o 
 -13   3   9    20087.46    18240.21   1350.58 o 
 -11   3   9    41717.34    43277.02   1879.72 o 
  -9   3   9    11961.26    10137.72   1142.40 o 
  -7   3   9    18511.65    17873.09   1356.69 o 
  -5   3   9    58806.13    55742.56   2088.78 o 
  -3   3   9     7653.43     6934.46   1326.76 o 
  -1   3   9   121136.31   123285.49   3137.61 o 
   1   3   9     6819.51     5260.06   1331.02 o 
   3   3   9       43.38      410.48    391.98 o 
   5   3   9    16897.01    16649.04   1606.28 o 
   7   3   9     1775.31     1122.68    517.37 o 
   9   3   9     4761.51     5473.64   1003.66 o 
  11   3   9     7437.94     9762.23   1618.50 o 
  13   3   9    25968.24    31716.42   2223.07 o 
 -20   4   9     1098.51     1391.74    515.78 o 
 -18   4   9       34.07     -383.36    383.36 o 
 -16   4   9    61707.69    58618.91   2336.29 o 
 -14   4   9    13719.55    10977.82   1975.32 o 
 -12   4   9     2235.38     1037.60    533.88 o 
 -10   4   9     7062.70     7710.07   1117.99 o 
  -8   4   9     2613.09     2460.98    697.43 o 
  -6   4   9    14701.91    15800.06   1438.49 o 
  -4   4   9    11251.92    11094.37   1260.42 o 
  -2   4   9     3494.72     4634.33    864.32 o 
   0   4   9    67289.15    72285.48   4155.88 o 
   2   4   9     1041.76      552.89    812.63 o 
   4   4   9    21792.04    26423.83   2067.26 o 
 -36   0  10     4564.48     1816.42   5054.84 o 
 -34   0  10    11925.29     9238.71   6117.10 o 
 -32   0  10     1233.86      535.08   1112.77 o 
 -30   0  10    21889.61    12164.23  10276.39 o 
 -28   0  10    16643.33    12305.17   8322.33 o 
 -26   0  10   130941.79   137698.83   9334.76 o 
 -24   0  10    47291.62    50974.84   2881.89 o 
 -22   0  10     7929.77     6935.03   2249.18 o 
 -20   0  10    62213.33    65758.73   3074.54 o 
 -18   0  10    95403.68    95954.11   3633.55 o 
 -16   0  10      374.25      102.91    441.13 o 
 -14   0  10   208161.03   213517.59  11590.96 o 
 -12   0  10    48446.03    51635.05   5277.46 o 
 -10   0  10   123540.95   120656.78   4012.01 o 
  -8   0  10    81099.95    78011.05   3211.40 o 
  -6   0  10    39840.84    38577.66   2391.19 o 
  -4   0  10       11.15       34.95    410.45 o 
  -2   0  10   220970.17   225898.05   5792.85 o 
   0   0  10    14552.97    15110.09   1755.93 o 
   2   0  10    40421.95    36732.61   3040.91 o 
   4   0  10    22667.03    23955.37   2154.81 o 
  10   0  10    12582.11    10589.91   2747.53 o 
  12   0  10       81.61     -426.39    770.79 o 
  14   0  10    20761.67    19567.68   3644.06 o 
  16   0  10    36787.10    42112.11   5047.87 o 
  18   0  10    11839.59    10867.13   3102.32 o 
 -35   1  10      733.14      801.04    697.16 o 
 -33   1  10    38650.15    37182.87   2429.20 o 
 -31   1  10    21349.56    21710.75   1885.38 o 
 -29   1  10       40.18      -16.94    503.92 o 
 -27   1  10    42871.21    44206.34   2213.51 o 
 -25   1  10     7516.26     4986.11   2209.36 o 
 -23   1  10    41994.34    39153.50   2256.91 o 
 -21   1  10    66507.13    60702.28   4954.69 o 
 -19   1  10    63107.18    56013.54   3334.66 o 
 -17   1  10     4125.91     2745.37    819.18 o 
 -15   1  10    38175.89    39783.18   2154.95 o 
 -13   1  10    16743.89    16863.42   1202.38 o 
 -11   1  10    10182.25    10259.18   1021.57 o 
  -9   1  10    29205.16    28144.31   1441.25 o 
  -7   1  10    21127.81    22757.27   1349.80 o 
  -5   1  10     9558.21     8371.08   1523.25 o 
  -3   1  10     1293.13      688.30    353.87 o 
  -1   1  10    80858.98    79378.92   2378.98 o 
   1   1  10      592.85      485.71    352.99 o 
   3   1  10    23638.21    23872.17   1797.39 o 
   5   1  10     5391.09     2450.15   1164.75 o 
  11   1  10     2079.46     1024.69    707.94 o 
  13   1  10    15681.83    13726.54   2122.01 o 
  15   1  10    34286.47    32374.44   5159.68 o 
  17   1  10    27268.64    23006.19   2727.65 o 
 -32   2  10     1002.72      495.08   1247.16 o 
 -30   2  10    16395.30    12548.10   2929.61 o 
 -28   2  10    12429.90    12527.81   1592.81 o 
 -26   2  10    99003.94   100523.42   3657.23 o 
 -24   2  10    36724.01    35864.07   2374.10 o 
 -22   2  10     6094.14     5128.78   1018.32 o 
 -20   2  10    46426.27    45435.90   2677.01 o 
 -18   2  10    69667.21    67031.59   3805.38 o 
 -16   2  10      383.35      178.52    484.18 o 
 -12   2  10    35428.73    33358.83   2164.18 o 
  -8   2  10    58810.23    56714.39   2562.18 o 
  -6   2  10    29564.61    27087.84   1909.71 o 
  -4   2  10       12.31       62.25    356.07 o 
  -2   2  10   163700.03   166285.75   3509.71 o 
   0   2  10    10405.83    10536.70   1014.49 o 
   2   2  10    31338.66    31385.62   1630.01 o 
   4   2  10    16859.50    17280.94   1357.73 o 
   6   2  10    89577.96    90495.01   2737.89 o 
  10   2  10     8943.42     8159.00   2631.17 o 
  12   2  10       41.95      335.60    430.36 o 
  14   2  10    16248.36    16820.76   2346.12 o 
 -27   3  10    24667.79    26935.14   2267.17 o 
 -25   3  10     4640.40     5549.11   1199.96 o 
 -23   3  10    25160.53    25197.19   2229.27 o 
 -21   3  10    40215.13    38498.02   2591.29 o 
 -19   3  10    35910.34    35742.75   1821.97 o 
 -17   3  10     1487.08      790.46    566.21 o 
 -15   3  10    20861.94    19338.34   1429.64 o 
 -13   3  10    10315.00     9479.29   1658.30 o 
 -11   3  10     5314.56     5045.58    837.39 o 
  -9   3  10    15745.60    16352.12   1376.16 o 
  -7   3  10    12669.21    11511.70   1339.57 o 
  -5   3  10     4297.82     3730.94    726.00 o 
  -3   3  10      421.78      185.08    346.64 o 
  -1   3  10    46790.76    51232.38   2506.67 o 
   1   3  10      341.66      302.06    434.36 o 
   3   3  10    12878.11    13298.45   1492.74 o 
   5   3  10     3527.32     2041.18    983.08 o 
   7   3  10    65707.61    73674.14   2998.65 o 
   9   3  10    56124.93    64652.06   3408.52 o 
 -16   4  10      353.79      106.97    543.35 o 
 -14   4  10    71839.75    68975.46   2813.06 o 
 -12   4  10    15295.92    14524.10   2164.83 o 
 -10   4  10    43091.13    43877.46   2079.52 o 
  -8   4  10    25134.87    26475.02   1783.96 o 
  -6   4  10    13356.75    14746.93   1441.77 o 
  -4   4  10        8.16      320.69    448.96 o 
  -2   4  10    72648.02    73550.92   3027.11 o 
 -32   0  11    48792.78    52188.53   4713.48 o 
 -30   0  11    27320.69    30106.81   3980.79 o 
 -26   0  11    11420.02     6829.86   5123.61 o 
 -24   0  11    31469.66    36835.31   2675.91 o 
 -22   0  11     6716.62     7944.52   1735.10 o 
 -20   0  11    29795.18    30780.21   2376.25 o 
 -18   0  11    15187.14    14344.57   1747.76 o 
 -16   0  11   113737.67   114449.37   4469.22 o 
 -14   0  11    10299.98     9826.49   1412.51 o 
 -12   0  11    26592.88    29662.69   2172.97 o 
 -10   0  11    15539.00    13301.38   1637.85 o 
  -8   0  11     6320.72     5146.79   1597.78 o 
  -6   0  11    10486.17     9816.60   2346.06 o 
  -4   0  11     1062.70     1414.16    670.70 o 
  -2   0  11    34567.26    34360.96   3270.11 o 
   0   0  11   127520.69   123897.56   4472.60 o 
   2   0  11      318.07      312.29    578.80 o 
   4   0  11     1684.34     1303.30   1030.74 o 
   8   0  11     7405.56     8131.72   2411.65 o 
  10   0  11      365.54      423.18   1124.51 o 
  12   0  11    29445.63    36465.39   4660.85 o 
  14   0  11     8595.30    10581.91   3050.05 o 
 -33   1  11    54476.12    53256.30   2765.95 o 
 -31   1  11     6761.75     5107.09   1797.75 o 
 -29   1  11    45747.77    45878.32   3319.57 o 
 -27   1  11     6931.96     4244.38   1819.68 o 
 -23   1  11    75297.41    72413.31   3029.92 o 
 -21   1  11    19988.87    17458.45   3477.66 o 
 -17   1  11     1060.18      879.06    469.37 o 
 -15   1  11       14.32      699.05    464.59 o 
 -13   1  11    35623.68    36418.69   3336.24 o 
 -11   1  11    31747.83    30476.89   1602.22 o 
  -9   1  11    41988.74    44207.92   1867.56 o 
  -7   1  11     7711.41     8819.79   1800.50 o 
  -5   1  11    77635.58    79950.00   2440.95 o 
  -3   1  11     1498.45      869.40    519.97 o 
  -1   1  11     7175.40     6696.25    909.27 o 
   1   1  11      344.15      366.58    443.68 o 
   3   1  11     1277.39     1380.61    582.22 o 
   5   1  11     1791.17      922.73    722.70 o 
   7   1  11    49721.82    47978.56   4405.94 o 
   9   1  11    53416.78    54148.07   4900.22 o 
  11   1  11    13781.41    10429.58   4446.44 o 
  13   1  11    14653.20    13424.43   2238.37 o 
 -30   2  11    21932.95    21506.37   2011.66 o 
 -28   2  11    36522.44    37882.09   2699.41 o 
 -26   2  11     9301.56     8390.76   1629.72 o 
 -24   2  11    24150.16    22143.05   2879.16 o 
 -22   2  11     4664.12     4586.70   1226.17 o 
 -20   2  11    23048.12    20488.17   1960.32 o 
 -18   2  11    11632.94     9152.06   2446.76 o 
 -16   2  11    87114.91    81176.08   3921.95 o 
 -14   2  11     7530.21     4992.50   1248.69 o 
 -12   2  11    20385.49    18329.75   1787.85 o 
 -10   2  11    11128.96     7864.35   1747.08 o 
  -8   2  11     4789.58     3103.22    942.92 o 
  -6   2  11     7839.43     6194.94   1470.22 o 
  -4   2  11      923.32      428.39    523.97 o 
  -2   2  11    26844.55    28282.98   2068.79 o 
   2   2  11      247.76      417.23    393.98 o 
   4   2  11     1398.68      349.50    543.35 o 
   8   2  11     5947.70     4271.97   1513.38 o 
  10   2  11      273.96     -216.03    432.09 o 
 -23   3  11    47678.86    45970.89   2880.44 o 
 -21   3  11    11258.63    11166.55   3357.65 o 
 -19   3  11    83314.59    83840.11   3561.09 o 
 -17   3  11      559.92      321.76    848.00 o 
 -15   3  11       10.43     -323.18    691.16 o 
 -13   3  11    19038.11    18911.38   1918.96 o 
 -11   3  11    18861.55    18285.32   1870.84 o 
  -9   3  11    23672.35    22666.28   2027.88 o 
  -7   3  11     4911.43     5283.12   1142.80 o 
  -5   3  11    44992.20    42581.82   2491.08 o 
  -3   3  11      679.73      394.47    486.51 o 
  -1   3  11     4640.22     1768.42    762.21 o 
   1   3  11      295.76      601.03    493.01 o 
   3   3  11      614.46      392.37    641.77 o 
   5   3  11      897.80      848.20    557.40 o 
 -32   0  12       87.55      442.11   1029.14 o 
 -30   0  12       52.78    -1007.44   1007.44 o 
 -28   0  12      790.29     1774.16   1578.06 o 
 -26   0  12      966.05     -525.28   1890.54 o 
 -24   0  12       52.60      539.99   1529.87 o 
 -22   0  12     5472.64     4698.11   2158.27 o 
 -20   0  12    36693.90    31635.50   3416.29 o 
 -18   0  12    51323.91    51317.07   2873.83 o 
 -16   0  12     7109.91     7663.36   1996.90 o 
 -14   0  12    27524.85    26649.92   2243.21 o 
 -12   0  12    35634.99    32115.99   2342.52 o 
 -10   0  12   289954.09   282689.00   8852.18 o 
  -8   0  12    21291.86    19250.40   2672.79 o 
  -6   0  12     7629.83     8545.52   1449.38 o 
  -4   0  12     1100.69      994.51    636.33 o 
  -2   0  12   144934.25   155213.88   5171.71 o 
   0   0  12    31434.52    30783.72   2598.57 o 
   2   0  12     1822.71     1517.39   1535.66 o 
   4   0  12     7430.89     3213.09   3861.31 o 
   6   0  12     2932.62     1784.00   1935.71 o 
   8   0  12     6525.66     5897.15   2355.27 o 
  10   0  12     3511.03     2094.05   1399.86 o 
 -31   1  12     1793.92     2102.82    799.91 o 
 -29   1  12    51789.03    48456.48   3224.66 o 
 -27   1  12    38916.25    39510.62   2873.66 o 
 -25   1  12     5688.14     3254.59   1200.01 o 
 -23   1  12     3590.72     2427.04    950.88 o 
 -21   1  12    16414.39    15735.75   1861.66 o 
 -19   1  12    12941.32    14109.70   1608.04 o 
 -17   1  12    79299.97    81941.86   5975.75 o 
 -15   1  12      352.31      435.43    426.75 o 
 -13   1  12    15572.24    13180.72   2973.97 o 
  -9   1  12   105559.95   101481.91   3022.86 o 
  -7   1  12     3952.86     4013.81    726.87 o 
  -5   1  12    11357.64    12130.97   1215.97 o 
  -3   1  12     4210.43     3298.15    927.33 o 
  -1   1  12   147170.70   153023.16   3645.71 o 
   1   1  12     1711.27     1546.53    679.94 o 
   3   1  12     5969.31     1709.33   1067.85 o 
   7   1  12    12218.01    14422.34   4292.87 o 
   9   1  12    13696.63    16013.80   2348.01 o 
 -28   2  12      605.06      698.36    592.11 o 
 -26   2  12      668.09     1173.65    679.44 o 
 -24   2  12       21.92      260.23    718.66 o 
 -22   2  12     4237.85     3583.69   1122.75 o 
 -20   2  12    28434.60    26413.28   4734.25 o 
 -18   2  12    38995.82    35632.98   2485.24 o 
 -16   2  12     5793.79     4891.77   1638.61 o 
 -14   2  12    20283.81    21156.30   1990.66 o 
 -12   2  12    27747.93    27621.22   2193.95 o 
  -8   2  12    16871.41    16239.91   2341.97 o 
  -6   2  12     5287.06     3890.55    951.44 o 
  -4   2  12      733.73      425.00    608.79 o 
   0   2  12    23748.18    21322.95   2464.91 o 
   2   2  12     1178.09     1038.87    596.22 o 
   4   2  12     5677.77     1725.51   1807.72 o 
   6   2  12     2272.37     1206.67    818.85 o 
 -19   3  12     7932.62     5474.64   1273.78 o 
 -17   3  12    48098.72    47467.09   2882.36 o 
 -15   3  12      153.47      217.92   1218.56 o 
 -13   3  12     7983.92     6584.61   1362.97 o 
 -11   3  12    88431.26    89109.25   3810.99 o 
  -9   3  12    64564.37    69976.75   3195.43 o 
  -7   3  12     2026.81     1169.61    558.78 o 
  -5   3  12     7123.74     3963.71   2523.76 o 
  -3   3  12     2918.04     1554.98    664.87 o 
 -28   0  13     2769.24     3809.34   1840.08 o 
 -26   0  13     5975.37     5385.16   3679.97 o 
 -24   0  13     3809.92     4932.17   2013.98 o 
 -22   0  13     4720.33     3345.98   2505.59 o 
 -20   0  13    36929.11    37503.16   2779.61 o 
 -18   0  13      590.74     1653.62   1187.69 o 
 -16   0  13      433.72      391.41    707.07 o 
 -14   0  13     1200.80      815.72    750.15 o 
 -12   0  13        2.99      337.26    548.34 o 
 -10   0  13      376.61     -507.83    507.83 o 
  -8   0  13     2746.97     2269.51    837.04 o 
  -6   0  13       41.88     -114.69    548.05 o 
  -4   0  13      344.26     -201.46    703.75 o 
  -2   0  13    14171.47    16604.63   2129.84 o 
   0   0  13       41.41     -371.38    866.98 o 
   2   0  13      458.38       59.54   1023.42 o 
   4   0  13    23843.98    25019.06   3775.02 o 
   6   0  13    11383.93     4663.34   4989.45 o 
 -27   1  13     2106.34     2055.72    924.64 o 
 -25   1  13     1190.98     1959.61    921.41 o 
 -23   1  13    21250.94    19230.86   1955.30 o 
 -21   1  13     2868.60     2752.47    837.68 o 
 -19   1  13    57358.30    54800.63   3047.85 o 
 -17   1  13     6202.91     4837.37   1255.39 o 
 -15   1  13    32510.49    30441.21   2205.06 o 
 -13   1  13    26868.74    26602.79   3062.34 o 
 -11   1  13    24204.39    24041.41   2029.75 o 
  -9   1  13     2918.14     1158.02    644.05 o 
  -7   1  13     3451.25     2231.61    772.64 o 
  -5   1  13    30929.91    30392.61   1834.80 o 
  -1   1  13      719.33      247.46    562.23 o 
   1   1  13     9356.83    11720.37   1908.19 o 
   3   1  13    15921.30    17921.20   3141.35 o 
   5   1  13     9418.28    11177.39   2004.11 o 
 -24   2  13     2919.25     3689.56    980.95 o 
 -22   2  13     3851.86     3386.28   1085.76 o 
 -20   2  13    28527.25    28969.82   2410.98 o 
 -18   2  13      641.04      472.67    649.14 o 
 -16   2  13      308.73     -274.26    583.74 o 
 -14   2  13      950.68     1526.53    800.30 o 
 -12   2  13       15.29      416.76    694.73 o 
 -10   2  13      304.25      357.53    677.97 o 
  -8   2  13     1880.56      989.23    717.55 o 
  -6   2  13       60.88       82.67    525.37 o 
  -4   2  13      293.75      -84.62    607.55 o 
  -2   2  13    10919.44    12055.82   3150.52 o 
   0   2  13       15.71      415.90    658.34 o 
 -24   0  14    45513.14    52880.02   5385.76 o 
 -20   0  14    43871.41    39449.18   4835.98 o 
 -18   0  14     7751.48     3311.77   1847.49 o 
 -16   0  14    28039.33    25233.58   2410.56 o 
 -14   0  14     4961.01     4435.17   2370.97 o 
 -12   0  14    31877.67    33422.41   2712.40 o 
 -10   0  14    56572.68    60670.90   3449.97 o 
  -8   0  14     3690.07     3611.41   1170.76 o 
  -6   0  14     2020.84     1280.15    796.28 o 
  -4   0  14    23923.03    27967.71   2709.62 o 
  -2   0  14     2107.22     1805.77   1251.01 o 
   0   0  14     2882.57     1700.04   1334.65 o 
 -23   1  14    36751.71    34925.36   2443.55 o 
 -21   1  14    35322.07    36106.97   2476.83 o 
 -19   1  14    61135.72    59175.80   2983.64 o 
 -17   1  14    39038.46    40989.24   2623.99 o 
 -15   1  14        7.07      547.03    579.50 o 
 -13   1  14       72.91      486.23    567.99 o 
 -11   1  14    24217.23    24489.02   2143.44 o 
  -9   1  14     1775.56     1007.48    645.71 o 
  -7   1  14    27901.10    28714.71   2244.07 o 
  -3   1  14     1463.92      931.45    585.59 o 
  -1   1  14      685.41      197.00    575.24 o 
 -14   2  14     3970.89     3249.72    907.78 o 
 -12   2  14    24886.82    23221.13   2154.98 o 
 -10   2  14    43363.31    41897.24   2708.85 o 
 -16   0  15    17987.17     9516.74   9956.79 o 
 -14   0  15     4038.53     5205.42   1287.43 o 
 -12   0  15    19623.08    18090.13   2198.79 o 
 -10   0  15    26405.54    26281.47   2568.62 o 
                                                 
